# Supplementary material for: Comparative iTRAQ-based quantitative proteomic analysis of the Chinese grass shrimp (Palaemonetes sinensis) infected with the isopod parasite Tachaea chinensis
Source: Parasit Vectors. 2019 Aug 23;12:415. doi: 10.1186/s13071-019-3675-5 (PMC6708196; doi:10.1186/s13071-019-3675-5)
Supplement: Supplementary file 2 — Additional file 2: Table S1. Total proteins compared to GO, KOG, and KEGG databases. [file 13071_2019_3675_MOESM2_ESM.xlsx]

## Sheet: Table S1
Additional file 2: Table S1. Total proteins compared to GO, KOG, and KEGG databases.
Accession	Description	Score	Coverage	# Proteins	# Unique Peptides	# Peptides	# PSMs	# AAs	MW [kDa]	calc. pI	Ratio(infected/control)	Biological Process	Cell Component	Molecular Function	KEGG Pathways	KOG Category	KOG Description
A0A059P9Y8	14-3-3 zeta protein OS=Procambarus clarkii OX=6728 PE=2 SV=1 - [A0A059P9Y8_PROCL]	472.529	43.72	1	1	13	48	247	28.125	4.99561	1.05702					KOG0841	Multifunctional chaperone (14-3-3 family)
A0A059VQH9	Chitinase 2 OS=Portunus trituberculatus OX=210409 PE=2 SV=1 - [A0A059VQH9_PORTR]	0	3.68	2	1	1	2	489	53.6636	5.04639	0.979262					KOG2806	Chitinase
A0A060D368	Cytochrome c oxidase subunit 1 (Fragment) OS=Synalpheus minus OX=242083 GN=COI PE=3 SV=1 - [A0A060D368_SYNMI]	0	2.96	1	1	1	1	203	21.8562	5.64307	0.976468					KOG4769	Cytochrome c oxidase, subunit I
A0A060PS40	NADH-ubiquinone oxidoreductase chain 4 OS=Lithodes nintokuae OX=496076 GN=NADH4 PE=3 SV=1 - [A0A060PS40_LITNI]	0	4.04	2	1	1	1	446	49.9231	8.66064	1.00869					KOG4845	NADH dehydrogenase, subunit 4
A0A075BV52	Transcription factor BTF3 (Fragment) OS=Procambarus clarkii OX=6728 PE=2 SV=1 - [A0A075BV52_PROCL]	0	14.81	3	1	1	1	108	11.5088	5.74463	0.965798	GO:0048468,cell development|GO:0007292,female gamete generation|GO:0044281,small molecule metabolic process|GO:0044283,small molecule biosynthetic process|GO:0071840,cellular component organization or biogenesis|GO:0044712,single-organism catabolic process|GO:0044710,single-organism metabolic process|GO:0044711,single-organism biosynthetic process|GO:0000003,reproduction|GO:0048869,cellular devel…	GO:0005856,cytoskeleton|GO:0043234,protein complex|GO:0015630,microtubule cytoskeleton|GO:0043228,non-membrane-bounded organelle|GO:0005615,extracellular space|GO:0043232,intracellular non-membrane-bounded organelle|GO:0044421,extracellular region part|GO:0044464,cell part|GO:0005623,cell|GO:0043226,organelle|GO:0044446,intracellular organelle part|GO:0043229,intracellular organelle|GO:0044430,cy…	GO:0043169,cation binding|GO:0043167,ion binding|GO:0046872,metal ion binding|GO:0020037,heme binding|GO:0046906,tetrapyrrole binding|GO:0097159,organic cyclic compound binding|GO:0016209,antioxidant activity|GO:0016705,oxidoreductase activity, acting on paired donors, with incorporation or reduction of molecular oxygen|GO:1901363,heterocyclic compound binding|GO:0004666,prostaglandin-endoperoxid…		KOG2408	Peroxidase/oxygenase
A0A075DXC1	Enolase (Fragment) OS=Lysmata wurdemanni OX=338206 PE=4 SV=1 - [A0A075DXC1_LYSWU]	1091.66	69.23	309	2	8	94	117	12.628	4.94482	1.02734					KOG2240	RNA polymerase II general transcription factor BTF3 and related proteins
A0A075DXD5	Sodium-potassium ATPase alpha-subunit (Fragment) OS=Bythocaris leucopis OX=1490905 PE=4 SV=1 - [A0A075DXD5_9EUCA]	177.696	42.26	28	1	8	16	168	18.9584	5.43994	0.830134					KOG2670	Enolase
A0A088FER4	Na+/K+/2Cl-cotransporter isoform 1 (Fragment) OS=Halocaridina rubra OX=373956 PE=2 SV=1 - [A0A088FER4_HALRR]	32.24	4.03	8	4	4	4	1067	118.205	6.3667	1.04324					KOG0203	Naﲯ ATPase, alpha subunit
A0A088FER7	Arginine kinase OS=Halocaridina rubra OX=373956 PE=2 SV=1 - [A0A088FER7_HALRR]	35.97	11.52	2	1	4	10	356	40.3374	5.99854	0.753137	GO:0009582,detection of abiotic stimulus|GO:0033157,regulation of intracellular protein transport|GO:0051169,nuclear transport|GO:0044238,primary metabolic process|GO:0032388,positive regulation of intracellular transport|GO:0010038,response to metal ion|GO:0060249,anatomical structure homeostasis|GO:0051049,regulation of transport|GO:0048585,negative regulation of response to stimulus|GO:0048583…	GO:0015629,actin cytoskeleton|GO:0044464,cell part|GO:0031974,membrane-enclosed lumen|GO:0043226,organelle|GO:0043229,intracellular organelle|GO:0043228,non-membrane-bounded organelle|GO:0044430,cytoskeletal part|GO:0031476,myosin VI complex|GO:0031475,myosin V complex|GO:0005815,microtubule organizing center|GO:0043227,membrane-bounded organelle|GO:0005875,microtubule associated complex|GO:00058…	GO:0032036,myosin heavy chain binding|GO:0043169,cation binding|GO:0070854,myosin VI heavy chain binding|GO:0070855,myosin VI head/neck binding|GO:0070853,myosin VI binding|GO:0031489,myosin V binding|GO:0008092,cytoskeletal protein binding|GO:0032028,myosin head/neck binding|GO:0017022,myosin binding|GO:0043167,ion binding|GO:0005509,calcium ion binding|GO:0005515,protein binding|GO:0046872,meta…	dme04745,Phototransduction - fly|dme04070,Phosphatidylinositol signaling system	KOG0027	Calmodulin and related proteins (EF-Hand superfamily)
A0A089H0J2	Acetyl-coA acetyltransferase OS=Portunus trituberculatus OX=210409 PE=2 SV=1 - [A0A089H0J2_PORTR]	0	2.12	2	1	1	1	377	39.3519	6.97607	0.947376	GO:0006865,amino acid transport|GO:0098660,inorganic ion transmembrane transport|GO:0006820,anion transport|GO:0006821,chloride transport|GO:0044699,single-organism process|GO:0051179,localization|GO:0071705,nitrogen compound transport|GO:0098661,inorganic anion transmembrane transport|GO:1902476,chloride transmembrane transport|GO:0015698,inorganic anion transport|GO:0006810,transport|GO:0015849…	GO:0044425,membrane part|GO:0016021,integral component of membrane|GO:0016020,membrane|GO:0031224,intrinsic component of membrane	GO:0022891,substrate-specific transmembrane transporter activity|GO:0015294,solute:cation symporter activity|GO:0015296,anion:cation symporter activity|GO:0005342,organic acid transmembrane transporter activity|GO:0015293,symporter activity|GO:0008514,organic anion transmembrane transporter activity|GO:0005215,transporter activity|GO:0008509,anion transmembrane transporter activity|GO:0008324,cat…		KOG2083	Naﲯ symporter
A0A096XHN8	Hyperglycemic hormone OS=Chionoecetes japonicus OX=290538 PE=2 SV=1 - [A0A096XHN8_CHIJP]	0	26.81	1	1	1	1	138	15.6446	7.28369	2.54129	GO:0006633,fatty acid biosynthetic process|GO:0006631,fatty acid metabolic process|GO:0043933,macromolecular complex subunit organization|GO:0019752,carboxylic acid metabolic process|GO:0044249,cellular biosynthetic process|GO:0022402,cell cycle process|GO:0044281,small molecule metabolic process|GO:0044283,small molecule biosynthetic process|GO:0006090,pyruvate metabolic process|GO:0072330,monoc…	GO:0042579,microbody|GO:0043229,intracellular organelle|GO:0043228,non-membrane-bounded organelle|GO:0043227,membrane-bounded organelle|GO:0043226,organelle|GO:0005856,cytoskeleton|GO:0005811,lipid particle|GO:0005777,peroxisome|GO:0005739,mitochondrion|GO:0005875,microtubule associated complex|GO:0044430,cytoskeletal part|GO:0005737,cytoplasm|GO:0015630,microtubule cytoskeleton|GO:0043234,protei…	GO:0016740,transferase activity|GO:0003824,catalytic activity|GO:0016407,acetyltransferase activity|GO:0016746,transferase activity, transferring acyl groups|GO:0016747,transferase activity, transferring acyl groups other than amino-acyl groups|GO:0003988,acetyl-CoA C-acyltransferase activity|GO:0016453,C-acetyltransferase activity|GO:0003985,acetyl-CoA C-acetyltransferase activity|GO:0016408,C-a…	dme00280,Valine, leucine and isoleucine degradation|dme00640,Propanoate metabolism|dme00650,Butanoate metabolism|dme01212,Fatty acid metabolism|dme01200,Carbon metabolism|dme00620,Pyruvate metabolism|dme00630,Glyoxylate and dicarboxylate metabolism|dme00380,Tryptophan metabolism|dme00072,Synthesis and degradation of ketone bodies|dme00071,Fatty acid degradation|dme00900,Terpenoid backbone biosynt…	KOG1390	Acetyl-CoA acetyltransferase
A0A096XQ49	Sodium-potassium ATPase alpha subunit (Fragment) OS=Palaemon serrifer OX=586765 GN=NaK PE=4 SV=1 - [A0A096XQ49_9EUCA]	408.328	76.32	226	1	16	44	228	25.4356	5.17334	1.19817	GO:0044267,cellular protein metabolic process|GO:0000413,protein peptidyl-prolyl isomerization|GO:0006457,protein folding|GO:0018208,peptidyl-proline modification|GO:0044260,cellular macromolecule metabolic process|GO:0044238,primary metabolic process|GO:0019538,protein metabolic process|GO:0044237,cellular metabolic process|GO:0009987,cellular process|GO:0006464,cellular protein modification pro…		GO:0003824,catalytic activity|GO:0016853,isomerase activity|GO:0003755,peptidyl-prolyl cis-trans isomerase activity|GO:0016859,cis-trans isomerase activity
A0A096XQ78	Sodium-potassium ATPase alpha subunit (Fragment) OS=Palaemon pacificus OX=586763 GN=NaK PE=4 SV=1 - [A0A096XQ78_9EUCA]	408.328	69.4	228	1	16	45	232	25.9358	5.2749	1.05796					KOG0203	Naﲯ ATPase, alpha subunit
A0A097C2J6	Glyceraldehyde-3-phosphate dehydrogenase (Fragment) OS=Cherax sp. n. 5 RE-2014 OX=1552336 GN=GAPDH PE=3 SV=1 - [A0A097C2J6_9EUCA]	576.27	51.85	19	1	8	66	216	22.6144	5.41455	0.977857					KOG0203	Naﲯ ATPase, alpha subunit
A0A097HUD5	Beta-actin (Fragment) OS=Spiralothelphusa hydrodroma OX=703040 PE=2 SV=1 - [A0A097HUD5_9EUCA]	198.47	18.33	1	1	3	92	120	13.4599	5.47803	0.998533	GO:0022607,cellular component assembly|GO:0006909,phagocytosis|GO:0070271,protein complex biogenesis|GO:1902600,hydrogen ion transmembrane transport|GO:1903047,mitotic cell cycle process|GO:0090307,mitotic spindle assembly|GO:0000226,microtubule cytoskeleton organization|GO:0006457,protein folding|GO:0007067,mitotic nuclear division|GO:0051225,spindle assembly|GO:0007049,cell cycle|GO:0044267,cel…	GO:0044464,cell part|GO:0031975,envelope|GO:0043226,organelle|GO:0043229,intracellular organelle|GO:0043228,non-membrane-bounded organelle|GO:0043227,membrane-bounded organelle|GO:0005875,microtubule associated complex|GO:0005856,cytoskeleton|GO:0031090,organelle membrane|GO:0098796,membrane protein complex|GO:0016020,membrane|GO:0044444,cytoplasmic part|GO:0005739,mitochondrion|GO:0098800,inner …	GO:0035639,purine ribonucleoside triphosphate binding|GO:0036442,hydrogen-exporting ATPase activity|GO:0005488,binding|GO:0016887,ATPase activity|GO:0043167,ion binding|GO:1901363,heterocyclic compound binding|GO:0032550,purine ribonucleoside binding|GO:0001882,nucleoside binding|GO:0043168,anion binding|GO:0042625,ATPase coupled ion transmembrane transporter activity|GO:0042626,ATPase activity, …		KOG0360	Chaperonin complex component, TCP-1 alpha subunit (CCT1)
A0A097KVT1	Enolase (Fragment) OS=Homologenus malayensis OX=1505608 PE=4 SV=1 - [A0A097KVT1_9EUCA]	176.58	56.52	11	1	4	27	92	9.87091	5.87158	1.01345					KOG0657	Glyceraldehyde 3-phosphate dehydrogenase
A0A097KW63	Glyceraldehyde 3-phosphate dehydrogenase (Fragment) OS=Acanthocyclus albatrossis OX=1550649 GN=GAPDH PE=4 SV=1 - [A0A097KW63_9EUCA]	374.547	51.41	26	1	7	45	177	18.2393	8.32373	1.00909					KOG0676	Actin and related proteins
A0A097KW80	Glyceraldehyde 3-phosphate dehydrogenase (Fragment) OS=Dacryomaia sp. LMT-2014 OX=1550560 GN=GAPDH PE=4 SV=1 - [A0A097KW80_9EUCA]	390.992	51.98	33	1	7	47	177	18.2504	8.67529	0.840095					KOG2670	Enolase
A0A097KWG6	Glyceraldehyde 3-phosphate dehydrogenase (Fragment) OS=Tokoyo eburnea OX=516934 GN=GAPDH PE=4 SV=1 - [A0A097KWG6_9EUCA]	644.746	51.98	7	1	8	63	177	18.3454	8.54346	0.964362					KOG0657	Glyceraldehyde 3-phosphate dehydrogenase
A0A097KWH6	Glyceraldehyde 3-phosphate dehydrogenase (Fragment) OS=Potamonautes subukia OX=1550553 GN=GAPDH PE=4 SV=1 - [A0A097KWH6_9EUCA]	663.7	62.15	87	1	10	69	177	18.3044	8.67529	1.81599					KOG0657	Glyceraldehyde 3-phosphate dehydrogenase
A0A097KWI6	Glyceraldehyde 3-phosphate dehydrogenase (Fragment) OS=Xantho pilipes OX=342076 GN=GAPDH PE=4 SV=1 - [A0A097KWI6_9EUCA]	641.826	47.46	19	1	8	62	177	18.2223	8.54346	0.917845					KOG0657	Glyceraldehyde 3-phosphate dehydrogenase
A0A097P8L5	Insulin-like peptide 1 OS=Sagmariasus verreauxi OX=1412110 PE=2 SV=1 - [A0A097P8L5_9EUCA]	0	5.37	1	1	1	1	205	23.675	8.92432	1.00399	GO:0043436,oxoacid metabolic process|GO:0044281,small molecule metabolic process|GO:0009161,ribonucleoside monophosphate metabolic process|GO:1901360,organic cyclic compound metabolic process|GO:0044712,single-organism catabolic process|GO:0044710,single-organism metabolic process|GO:0048869,cellular developmental process|GO:0009199,ribonucleoside triphosphate metabolic process|GO:0016310,phospho…	GO:0005737,cytoplasm|GO:0005811,lipid particle|GO:0043228,non-membrane-bounded organelle|GO:0043232,intracellular non-membrane-bounded organelle|GO:0044444,cytoplasmic part|GO:0031672,A band|GO:0044464,cell part|GO:0031674,I band|GO:0005623,cell|GO:0005622,intracellular|GO:0030016,myofibril|GO:0030017,sarcomere|GO:0043229,intracellular organelle|GO:0031430,M band|GO:0044422,organelle part|GO:0043…	GO:0050662,coenzyme binding|GO:0004365,glyceraldehyde-3-phosphate dehydrogenase (NAD+) (phosphorylating) activity|GO:0051287,NAD binding|GO:1901363,heterocyclic compound binding|GO:0043891,glyceraldehyde-3-phosphate dehydrogenase (NAD(P)+) (phosphorylating) activity|GO:0016620,oxidoreductase activity, acting on the aldehyde or oxo group of donors, NAD or NADP as acceptor|GO:0036094,small molecule…	dme01230,Biosynthesis of amino acids|dme01100,Metabolic pathways|dme00010,Glycolysis / Gluconeogenesis|dme01200,Carbon metabolism	KOG0657	Glyceraldehyde 3-phosphate dehydrogenase
A0A0A0N312	Cytochrome c oxidase subunit 1 (Fragment) OS=Longpotamon acutum OX=1353399 GN=COI PE=3 SV=1 - [A0A0A0N312_9EUCA]	0	3.31	27	1	1	1	302	32.5542	6.84424	1.00733					KOG0657	Glyceraldehyde 3-phosphate dehydrogenase
A0A0A0PM26	Hemocyanin OS=Macrobrachium nipponense OX=159736 PE=2 SV=1 - [A0A0A0PM26_MACNP]	2716.02	40.7	10	13	28	298	688	79.1103	5.99854	0.699879	GO:0042221,response to chemical|GO:0070887,cellular response to chemical stimulus|GO:0050896,response to stimulus|GO:0023052,signaling|GO:0007165,signal transduction|GO:0007166,cell surface receptor signaling pathway|GO:0007167,enzyme linked receptor protein signaling pathway|GO:0032869,cellular response to insulin stimulus|GO:0007169,transmembrane receptor protein tyrosine kinase signaling pathw…	GO:0005576,extracellular region|GO:0005615,extracellular space|GO:0044421,extracellular region part	GO:0005179,hormone activity|GO:0005158,insulin receptor binding|GO:0044877,macromolecular complex binding|GO:0005488,binding|GO:0005515,protein binding|GO:0032403,protein complex binding|GO:0005102,receptor binding	dme04213,Longevity regulating pathway - multiple species
A0A0A0QX70	Chitinase 1 OS=Macrobrachium nipponense OX=159736 PE=2 SV=1 - [A0A0A0QX70_MACNP]	34.5	7.8	4	3	3	4	410	46.2933	4.91943	0.951352					KOG4769	Cytochrome c oxidase, subunit I
A0A0A0RXX5	Elongation factor 1 alpha 1 (Fragment) OS=Palaemon argentinus OX=910319 PE=2 SV=1 - [A0A0A0RXX5_PALAG]	76.5782	67.18	4	2	8	20	131	15.0499	8.86572	0.930985
A0A0A0VED1	Vacuolar proton-translocating ATPase subunit B OS=Cherax quadricarinatus OX=27406 PE=2 SV=1 - [A0A0A0VED1_CHEQU]	208.465	16.16	8	6	6	12	489	54.4628	5.74463	1.00859	GO:0046348,amino sugar catabolic process|GO:0006807,nitrogen compound metabolic process|GO:1901575,organic substance catabolic process|GO:0071704,organic substance metabolic process|GO:0006030,chitin metabolic process|GO:0006032,chitin catabolic process|GO:1901072,glucosamine-containing compound catabolic process|GO:0008152,metabolic process|GO:1901564,organonitrogen compound metabolic process|GO…	GO:0005576,extracellular region|GO:0005615,extracellular space|GO:0044421,extracellular region part|GO:0005737,cytoplasm|GO:0044464,cell part|GO:0005623,cell|GO:0005622,intracellular|GO:0044424,intracellular part	GO:0016787,hydrolase activity|GO:0097367,carbohydrate derivative binding|GO:0016798,hydrolase activity, acting on glycosyl bonds|GO:0003824,catalytic activity|GO:0008061,chitin binding|GO:0004553,hydrolase activity, hydrolyzing O-glycosyl compounds|GO:0004568,chitinase activity|GO:0005488,binding	dme01100,Metabolic pathways|dme00520,Amino sugar and nucleotide sugar metabolism	KOG2806	Chitinase
A0A0A0VJF5	Ribosomal protein S18 OS=Cherax quadricarinatus OX=27406 GN=rps18 PE=2 SV=1 - [A0A0A0VJF5_CHEQU]	22.9906	20.39	4	4	4	5	152	17.8566	10.77	0.883816	GO:1901564,organonitrogen compound metabolic process|GO:0044249,cellular biosynthetic process|GO:0034641,cellular nitrogen compound metabolic process|GO:0006807,nitrogen compound metabolic process|GO:0034645,cellular macromolecule biosynthetic process|GO:0008340,determination of adult lifespan|GO:1901576,organic substance biosynthetic process|GO:0007275,multicellular organism development|GO:00446…	GO:0043229,intracellular organelle|GO:0043228,non-membrane-bounded organelle|GO:0043226,organelle|GO:0005856,cytoskeleton|GO:0005853,eukaryotic translation elongation factor 1 complex|GO:0005811,lipid particle|GO:0005875,microtubule associated complex|GO:0044430,cytoskeletal part|GO:0005737,cytoplasm|GO:0015630,microtubule cytoskeleton|GO:0043234,protein complex|GO:0032991,macromolecular complex|…	GO:0035639,purine ribonucleoside triphosphate binding|GO:0005488,binding|GO:0003676,nucleic acid binding|GO:0043167,ion binding|GO:1901363,heterocyclic compound binding|GO:0001883,purine nucleoside binding|GO:0001882,nucleoside binding|GO:0043168,anion binding|GO:0016462,pyrophosphatase activity|GO:0000166,nucleotide binding|GO:0032561,guanyl ribonucleotide binding|GO:1901265,nucleoside phosphate…	dme03013,RNA transport	KOG0052	Translation elongation factor EF-1 alpha/Tu
A0A0A0YY68	Beta-1,3-glucanase (Fragment) OS=Paragrapsus laevis OX=151181 PE=2 SV=1 - [A0A0A0YY68_9EUCA]	0	14.51	1	1	1	1	193	22.067	4.52588	1.06806	GO:0008152,metabolic process|GO:1902600,hydrogen ion transmembrane transport|GO:0009141,nucleoside triphosphate metabolic process|GO:0050801,ion homeostasis|GO:0009144,purine nucleoside triphosphate metabolic process|GO:0042592,homeostatic process|GO:0009167,purine ribonucleoside monophosphate metabolic process|GO:0034641,cellular nitrogen compound metabolic process|GO:0045851,pH reduction|GO:004…	GO:0043229,intracellular organelle|GO:0000221,vacuolar proton-transporting V-type ATPase, V1 domain|GO:0043227,membrane-bounded organelle|GO:0043226,organelle|GO:0005737,cytoplasm|GO:0044446,intracellular organelle part|GO:0031090,organelle membrane|GO:0005773,vacuole|GO:0098805,whole membrane|GO:0016020,membrane|GO:0005774,vacuolar membrane|GO:0033181,plasma membrane proton-transporting V-type A…	GO:0035639,purine ribonucleoside triphosphate binding|GO:0036442,hydrogen-exporting ATPase activity|GO:0005488,binding|GO:0016887,ATPase activity|GO:0043167,ion binding|GO:1901363,heterocyclic compound binding|GO:0032550,purine ribonucleoside binding|GO:0001882,nucleoside binding|GO:0043168,anion binding|GO:0042625,ATPase coupled ion transmembrane transporter activity|GO:0042626,ATPase activity, …	dme00190,Oxidative phosphorylation|dme01100,Metabolic pathways|dme04145,Phagosome	KOG1351	Vacuolar H+ATPase V1 sector, subunit B
A0A0A6ZEG8	Heat shock protein 70 OS=Macrobrachium nipponense OX=159736 PE=2 SV=1 - [A0A0A6ZEG8_MACNP]	504.4	39.75	45	1	26	57	649	71.1231	5.32568	0.964126	GO:0009607,response to biotic stimulus|GO:0009595,detection of biotic stimulus|GO:0009593,detection of chemical stimulus|GO:0048584,positive regulation of response to stimulus|GO:0048583,regulation of response to stimulus|GO:0031349,positive regulation of defense response|GO:0023052,signaling|GO:0007165,signal transduction|GO:0042221,response to chemical|GO:0050789,regulation of biological proces…	GO:0009986,cell surface|GO:0005576,extracellular region|GO:0044464,cell part|GO:0005623,cell	GO:0016787,hydrolase activity|GO:0038023,signaling receptor activity|GO:0008289,lipid binding|GO:0008329,signaling pattern recognition receptor activity|GO:0003824,catalytic activity|GO:0097367,carbohydrate derivative binding|GO:0038187,pattern recognition receptor activity|GO:0030247,polysaccharide binding|GO:0016798,hydrolase activity, acting on glycosyl bonds|GO:0030246,carbohydrate binding|GO…
A0A0A7ES46	Chd64 (Fragment) OS=Neocaridina denticulata OX=274642 GN=Chd64 PE=2 SV=1 - [A0A0A7ES46_NEODE]	57.89	12.61	1	1	1	1	119	13.0987	9.17334	0.690136					KOG0101	Molecular chaperones HSP70/HSC70, HSP70 superfamily
A0A0A7P702	Histone H3 (Fragment) OS=Systellaspis debilis OX=576189 GN=H3 PE=3 SV=1 - [A0A0A7P702_9EUCA]	36.13	43.69	206	1	8	37	103	11.5533	10.4331	#DIV/0!	GO:0003012,muscle system process|GO:0023052,signaling|GO:0007165,signal transduction|GO:0070887,cellular response to chemical stimulus|GO:0042221,response to chemical|GO:0050789,regulation of biological process|GO:0044699,single-organism process|GO:0009755,hormone-mediated signaling pathway|GO:0051716,cellular response to stimulus|GO:0030522,intracellular receptor signaling pathway|GO:0071310,cel…	GO:0015629,actin cytoskeleton|GO:0030016,myofibril|GO:0030017,sarcomere|GO:0043229,intracellular organelle|GO:0043228,non-membrane-bounded organelle|GO:0043226,organelle|GO:0005856,cytoskeleton|GO:0044430,cytoskeletal part|GO:0005737,cytoplasm|GO:0044424,intracellular part|GO:0005865,striated muscle thin filament|GO:0036379,myofilament|GO:0043232,intracellular non-membrane-bounded organelle|GO:00…	GO:0044212,transcription regulatory region DNA binding|GO:0005515,protein binding|GO:0008092,cytoskeletal protein binding|GO:0097159,organic cyclic compound binding|GO:0003677,DNA binding|GO:0001067,regulatory region nucleic acid binding|GO:0003779,actin binding|GO:0005488,binding|GO:0003676,nucleic acid binding|GO:0000975,regulatory region DNA binding|GO:1901363,heterocyclic compound binding|GO:…		KOG2046	Calponin
A0A0A7P922	Sodium-potassium ATPase alpha-subunit (Fragment) OS=Notostomus elegans OX=1582874 GN=NaK PE=4 SV=1 - [A0A0A7P922_9EUCA]	277.241	45.71	11	1	8	29	210	23.5246	4.88135	0.917097					KOG0203	Naﲯ ATPase, alpha subunit
A0A0A8WIN1	Putative L-Lactate dehydrogenase (Fragment) OS=Palaemon varians OX=647170 GN=ldh PE=2 SV=1 - [A0A0A8WIN1_PALVA]	263.316	41.36	12	8	8	39	162	17.7363	8.80713	1.05273	GO:0030154,cell differentiation|GO:0019752,carboxylic acid metabolic process|GO:0006949,syncytium formation|GO:0044281,small molecule metabolic process|GO:0051146,striated muscle cell differentiation|GO:0061061,muscle structure development|GO:0009653,anatomical structure morphogenesis|GO:0044699,single-organism process|GO:0044710,single-organism metabolic process|GO:0048869,cellular developmental…	GO:0005737,cytoplasm|GO:0044464,cell part|GO:0005623,cell|GO:0005622,intracellular|GO:0044424,intracellular part	GO:0016614,oxidoreductase activity, acting on CH-OH group of donors|GO:0016616,oxidoreductase activity, acting on the CH-OH group of donors, NAD or NADP as acceptor|GO:0003824,catalytic activity|GO:0004457,lactate dehydrogenase activity|GO:0004459,L-lactate dehydrogenase activity|GO:0016491,oxidoreductase activity	dme00640,Propanoate metabolism|dme00620,Pyruvate metabolism|dme01100,Metabolic pathways|dme00010,Glycolysis / Gluconeogenesis|dme00270,Cysteine and methionine metabolism	KOG1495	Lactate dehydrogenase
A0A0B4KIG1	Macroglobulin OS=Palaemon carinicauda OX=392227 PE=2 SV=1 - [A0A0B4KIG1_PALCI]	30.2806	1.77	5	1	3	4	1470	162.894	5.14795	0.682978					KOG1366	Alpha-macroglobulin
A0A0B4L994	Peroxiredoxin OS=Macrobrachium nipponense OX=159736 PE=2 SV=1 - [A0A0B4L994_MACNP]	133.704	28.28	4	6	7	11	198	22.1169	4.95752	1.0797	GO:0080090,regulation of primary metabolic process|GO:0019222,regulation of metabolic process|GO:0019731,antibacterial humoral response|GO:0048584,positive regulation of response to stimulus|GO:0048583,regulation of response to stimulus|GO:0031349,positive regulation of defense response|GO:0007291,sperm individualization|GO:0002812,biosynthetic process of antibacterial peptides active against Gra…	GO:0005737,cytoplasm|GO:0044464,cell part|GO:0005623,cell|GO:0005622,intracellular|GO:0044424,intracellular part	GO:0097200,cysteine-type endopeptidase activity involved in execution phase of apoptosis|GO:0016787,hydrolase activity|GO:0097153,cysteine-type endopeptidase activity involved in apoptotic process|GO:0008656,cysteine-type endopeptidase activator activity involved in apoptotic process|GO:0003824,catalytic activity|GO:0030234,enzyme regulator activity|GO:0061134,peptidase regulator activity|GO:0070…	dme04215,Apoptosis - multiple species|dme04214,Apoptosis - fly	KOG3573	Caspase, apoptotic cysteine protease
A0A0B4UBA7	Rab5C OS=Macrobrachium rosenbergii OX=79674 PE=2 SV=1 - [A0A0B4UBA7_MACRS]	100.037	18.4	2	3	3	6	212	22.8655	8.1333	1.00668	GO:0032502,developmental process|GO:0009991,response to extracellular stimulus|GO:0030154,cell differentiation|GO:0048468,cell development|GO:0019953,sexual reproduction|GO:0006928,movement of cell or subcellular component|GO:0042592,homeostatic process|GO:0042744,hydrogen peroxide catabolic process|GO:0042743,hydrogen peroxide metabolic process|GO:0042594,response to starvation|GO:0006979,respon…	GO:0005856,cytoskeleton|GO:0043234,protein complex|GO:0015630,microtubule cytoskeleton|GO:0043228,non-membrane-bounded organelle|GO:0005737,cytoplasm|GO:0043232,intracellular non-membrane-bounded organelle|GO:0005829,cytosol|GO:0044464,cell part|GO:0044444,cytoplasmic part|GO:0005623,cell|GO:0043226,organelle|GO:0044446,intracellular organelle part|GO:0043229,intracellular organelle|GO:0044430,cy…	GO:0005488,binding|GO:0016209,antioxidant activity|GO:0051920,peroxiredoxin activity|GO:0003824,catalytic activity|GO:0008379,thioredoxin peroxidase activity|GO:0005515,protein binding|GO:0016684,oxidoreductase activity, acting on peroxide as acceptor|GO:0004601,peroxidase activity|GO:0016491,oxidoreductase activity	dme04146,Peroxisome	KOG0852	Alkyl hydroperoxide reductase, thiol specific antioxidant and related enzymes
A0A0B4UBV8	Rab1A OS=Macrobrachium rosenbergii OX=79674 PE=2 SV=1 - [A0A0B4UBV8_MACRS]	145.022	32.52	3	1	5	12	206	22.6082	5.65576	1.03967	GO:0048675,axon extension|GO:0008104,protein localization|GO:0048589,developmental growth|GO:0048588,developmental cell growth|GO:0051049,regulation of transport|GO:0006906,vesicle fusion|GO:0035107,appendage morphogenesis|GO:0016358,dendrite development|GO:0007292,female gamete generation|GO:0007293,germarium-derived egg chamber formation|GO:0043933,macromolecular complex subunit organization|GO…	GO:0005811,lipid particle|GO:0030139,endocytic vesicle|GO:0043229,intracellular organelle|GO:0043228,non-membrane-bounded organelle|GO:0045202,synapse|GO:0043227,membrane-bounded organelle|GO:0043226,organelle|GO:0005737,cytoplasm|GO:0031982,vesicle|GO:0016023,cytoplasmic, membrane-bounded vesicle|GO:0031410,cytoplasmic vesicle|GO:0016020,membrane|GO:0031988,membrane-bounded vesicle|GO:0097458,ne…	GO:0035639,purine ribonucleoside triphosphate binding|GO:0005488,binding|GO:0043167,ion binding|GO:1901363,heterocyclic compound binding|GO:1901265,nucleoside phosphate binding|GO:0001882,nucleoside binding|GO:0043168,anion binding|GO:0016462,pyrophosphatase activity|GO:0000166,nucleotide binding|GO:0032561,guanyl ribonucleotide binding|GO:0001883,purine nucleoside binding|GO:0032549,ribonucleosi…	dme04145,Phagosome|dme04144,Endocytosis	KOG0092	GTPase Rab5/YPT51 and related small G protein superfamily GTPases
A0A0B4UBW3	Rab10 OS=Macrobrachium rosenbergii OX=79674 PE=2 SV=1 - [A0A0B4UBW3_MACRS]	54.0457	14.78	4	2	3	5	203	23.0769	8.1333	1.06708					KOG0084	GTPase Rab1/YPT1, small G protein superfamily, and related GTP-binding proteins
A0A0B4UC48	Rab6A OS=Macrobrachium rosenbergii OX=79674 PE=2 SV=1 - [A0A0B4UC48_MACRS]	38.6	10.9	2	2	2	2	211	23.7409	5.79541	1.01655	GO:0008105,asymmetric protein localization|GO:0008104,protein localization|GO:0048589,developmental growth|GO:0051049,regulation of transport|GO:0048468,cell development|GO:0007292,female gamete generation|GO:0061024,membrane organization|GO:0007009,plasma membrane organization|GO:0007165,signal transduction|GO:0007295,growth of a germarium-derived egg chamber|GO:0071840,cellular component organi…	GO:0055037,recycling endosome|GO:0043229,intracellular organelle|GO:0045202,synapse|GO:0032593,insulin-responsive compartment|GO:0043227,membrane-bounded organelle|GO:0043226,organelle|GO:0010008,endosome membrane|GO:0005737,cytoplasm|GO:0031982,vesicle|GO:0016023,cytoplasmic, membrane-bounded vesicle|GO:0031410,cytoplasmic vesicle|GO:0098805,whole membrane|GO:0016020,membrane|GO:0045178,basal pa…	GO:0035639,purine ribonucleoside triphosphate binding|GO:0005488,binding|GO:0043167,ion binding|GO:1901363,heterocyclic compound binding|GO:1901265,nucleoside phosphate binding|GO:0001882,nucleoside binding|GO:0043168,anion binding|GO:0016462,pyrophosphatase activity|GO:0000166,nucleotide binding|GO:0032561,guanyl ribonucleotide binding|GO:0001883,purine nucleoside binding|GO:0032549,ribonucleosi…	dme04144,Endocytosis	KOG0078	GTP-binding protein SEC4, small G protein superfamily, and related Ras family GTP-binding proteins
A0A0B4UCH1	Rab7A OS=Macrobrachium rosenbergii OX=79674 PE=2 SV=1 - [A0A0B4UCH1_MACRS]	36.14	8.29	2	2	2	2	205	23.1275	6.34131	0.967375					KOG0094	GTPase Rab6/YPT6/Ryh1, small G protein superfamily
A0A0B4UHQ1	Serine/threonine-protein phosphatase OS=Eriocheir sinensis OX=95602 GN=CN-A PE=2 SV=1 - [A0A0B4UHQ1_ERISI]	22.38	10.18	3	6	6	8	511	57.4494	6.37939	0.993783	GO:0008104,protein localization|GO:0006909,phagocytosis|GO:0051234,establishment of localization|GO:0006906,vesicle fusion|GO:0048583,regulation of response to stimulus|GO:0007292,female gamete generation|GO:0048102,autophagic cell death|GO:0007165,signal transduction|GO:0007166,cell surface receptor signaling pathway|GO:0007298,border follicle cell migration|GO:0071840,cellular component organiz…	GO:0005770,late endosome|GO:0000323,lytic vacuole|GO:0030139,endocytic vesicle|GO:0043229,intracellular organelle|GO:0043228,non-membrane-bounded organelle|GO:0045202,synapse|GO:0005774,vacuolar membrane|GO:0043227,membrane-bounded organelle|GO:0043226,organelle|GO:0010008,endosome membrane|GO:0005737,cytoplasm|GO:0005764,lysosome|GO:0031982,vesicle|GO:0016023,cytoplasmic, membrane-bounded vesicl…	GO:0035639,purine ribonucleoside triphosphate binding|GO:0044877,macromolecular complex binding|GO:0005488,binding|GO:0043167,ion binding|GO:1901363,heterocyclic compound binding|GO:1901265,nucleoside phosphate binding|GO:0001882,nucleoside binding|GO:0043168,anion binding|GO:0016462,pyrophosphatase activity|GO:0000166,nucleotide binding|GO:0032561,guanyl ribonucleotide binding|GO:0001883,purine …	dme04145,Phagosome|dme04144,Endocytosis	KOG0394	Ras-related GTPase
A0A0B4WU03	Enolase (Fragment) OS=Grapsus granulosus OX=1036993 PE=4 SV=1 - [A0A0B4WU03_9EUCA]	880.172	39.09	12	2	5	60	110	12.1088	5.22412	0.904015	GO:0051239,regulation of multicellular organismal process|GO:0016311,dephosphorylation|GO:0006470,protein dephosphorylation|GO:0035220,wing disc development|GO:1903046,meiotic cell cycle process|GO:0008152,metabolic process|GO:0009790,embryo development|GO:0022402,cell cycle process|GO:0007275,multicellular organism development|GO:0007049,cell cycle|GO:0044267,cellular protein metabolic process|G…	GO:0043234,protein complex|GO:0008287,protein serine/threonine phosphatase complex|GO:0032991,macromolecular complex|GO:1902494,catalytic complex|GO:1903293,phosphatase complex|GO:0044464,cell part|GO:0005623,cell|GO:0005622,intracellular|GO:0044424,intracellular part|GO:0005955,calcineurin complex	GO:0005488,binding|GO:0042578,phosphoric ester hydrolase activity|GO:0016791,phosphatase activity|GO:0016787,hydrolase activity|GO:0004723,calcium-dependent protein serine/threonine phosphatase activity|GO:0004722,protein serine/threonine phosphatase activity|GO:0004721,phosphoprotein phosphatase activity|GO:0043167,ion binding|GO:0033192,calmodulin-dependent protein phosphatase activity|GO:00038…	dme04310,Wnt signaling pathway	KOG0375	Serine-threonine phosphatase 2B, catalytic subunit
A0A0B5J4U1	Cuticular protein 34 OS=Eriocheir sinensis OX=95602 GN=CP34 PE=2 SV=1 - [A0A0B5J4U1_ERISI]	27.79	3.03	1	1	1	1	330	33.9149	8.5874	1.3396					KOG2670	Enolase
A0A0B5JGW7	Sarcoplasmic calcium-binding protein variant b OS=Eriocheir sinensis OX=95602 GN=SCPb PE=2 SV=1 - [A0A0B5JGW7_ERISI]	4936.65	39.9	3	1	9	325	193	22.0078	4.86865	1.07916
A0A0C5DF03	Sodium-calcium exchanger 3 (Fragment) OS=Cherax destructor OX=6723 PE=2 SV=1 - [A0A0C5DF03_CHEDE]	0	2.81	5	1	1	1	604	66.4669	5.18604	1.01339	GO:0016310,phosphorylation|GO:0046173,polyol biosynthetic process|GO:0019751,polyol metabolic process|GO:0044281,small molecule metabolic process|GO:0044283,small molecule biosynthetic process|GO:0044699,single-organism process|GO:1901576,organic substance biosynthetic process|GO:0044710,single-organism metabolic process|GO:0044711,single-organism biosynthetic process|GO:0071704,organic substance…	GO:0043231,intracellular membrane-bounded organelle|GO:0005634,nucleus|GO:0044464,cell part|GO:0005623,cell|GO:0005622,intracellular|GO:0043229,intracellular organelle|GO:0044424,intracellular part|GO:0043227,membrane-bounded organelle|GO:0043226,organelle	GO:0035639,purine ribonucleoside triphosphate binding|GO:0005488,binding|GO:0043167,ion binding|GO:1901363,heterocyclic compound binding|GO:1901265,nucleoside phosphate binding|GO:0001882,nucleoside binding|GO:0043168,anion binding|GO:0000166,nucleotide binding|GO:0016740,transferase activity|GO:0001883,purine nucleoside binding|GO:0032549,ribonucleoside binding|GO:0017076,purine nucleotide bindi…	dme00562,Inositol phosphate metabolism|dme01100,Metabolic pathways|dme04070,Phosphatidylinositol signaling system
A0A0C5DFE5	V-H-ATPase subunit A OS=Cherax cainii OX=223846 PE=2 SV=1 - [A0A0C5DFE5_9EUCA]	117.9	11.25	2	5	5	9	622	68.9757	5.79541	1.035					KOG0027	Calmodulin and related proteins (EF-Hand superfamily)
A0A0C5E1J4	Calcium-transporting ATPase OS=Cherax destructor OX=6723 PE=2 SV=1 - [A0A0C5E1J4_CHEDE]	1960.96	26.03	5	3	29	200	999	109.494	5.30029	1.12388					KOG0027	Calmodulin and related proteins (EF-Hand superfamily)
A0A0D3L497	DDX6 (Fragment) OS=Eriocheir sinensis OX=95602 PE=2 SV=1 - [A0A0D3L497_ERISI]	31.19	8.35	2	3	3	3	407	46.4021	7.92822	0.94022					KOG1306	Ca2ﳖ exchanger NCX1 and related proteins
A0A0D3RVU2	Histone H3 (Fragment) OS=Crangon crangon OX=491138 GN=H3 PE=3 SV=1 - [A0A0D3RVU2_CRACN]	36.13	31.86	8	1	7	38	113	12.5467	11.019	0.973715	GO:0048589,developmental growth|GO:0009167,purine ribonucleoside monophosphate metabolic process|GO:0044281,small molecule metabolic process|GO:0035265,organ growth|GO:0098771,inorganic ion homeostasis|GO:0071840,cellular component organization or biogenesis|GO:0044710,single-organism metabolic process|GO:0010256,endomembrane system organization|GO:0009199,ribonucleoside triphosphate metabolic pr…	GO:0043229,intracellular organelle|GO:0000221,vacuolar proton-transporting V-type ATPase, V1 domain|GO:0043227,membrane-bounded organelle|GO:0043226,organelle|GO:0005737,cytoplasm|GO:0044446,intracellular organelle part|GO:0031090,organelle membrane|GO:0005773,vacuole|GO:0098805,whole membrane|GO:0016020,membrane|GO:0005774,vacuolar membrane|GO:0033181,plasma membrane proton-transporting V-type A…	GO:0035639,purine ribonucleoside triphosphate binding|GO:0036442,hydrogen-exporting ATPase activity|GO:0005488,binding|GO:0016887,ATPase activity|GO:0043167,ion binding|GO:1901363,heterocyclic compound binding|GO:0032550,purine ribonucleoside binding|GO:0001882,nucleoside binding|GO:0043168,anion binding|GO:0042625,ATPase coupled ion transmembrane transporter activity|GO:0042626,ATPase activity, …	dme00190,Oxidative phosphorylation|dme01100,Metabolic pathways|dme04145,Phagosome	KOG1352	Vacuolar H+ATPase V1 sector, subunit A
A0A0E3T0U5	Heat shock protein cognate 5 OS=Cherax destructor OX=6723 GN=HSP70 PE=2 SV=1 - [A0A0E3T0U5_CHEDE]	109.049	8.42	3	1	5	9	677	73.625	5.89697	0.97619					KOG0202	Ca2 transporting ATPase
A0A0E3T0V0	Heat shock protein OS=Cherax cainii OX=223846 GN=HSP70 PE=2 SV=1 - [A0A0E3T0V0_9EUCA]	0	1.2	10	1	2	2	834	93.2624	5.36377	#DIV/0!	GO:0050688,regulation of defense response to virus|GO:0019222,regulation of metabolic process|GO:0000086,G2/M transition of mitotic cell cycle|GO:0007612,learning|GO:0007610,behavior|GO:0007611,learning or memory|GO:0007292,female gamete generation|GO:0031347,regulation of defense response|GO:0080090,regulation of primary metabolic process|GO:0051716,cellular response to stimulus|GO:0010605,negat…	GO:0035770,ribonucleoprotein granule|GO:0044464,cell part|GO:0043229,intracellular organelle|GO:0043228,non-membrane-bounded organelle|GO:0036464,cytoplasmic ribonucleoprotein granule|GO:0043226,organelle|GO:0005856,cytoskeleton|GO:0043186,P granule|GO:0030529,intracellular ribonucleoprotein complex|GO:0044430,cytoskeletal part|GO:0005875,microtubule associated complex|GO:0005737,cytoplasm|GO:001…	GO:0016887,ATPase activity|GO:0008026,ATP-dependent helicase activity|GO:0035639,purine ribonucleoside triphosphate binding|GO:0005488,binding|GO:0003676,nucleic acid binding|GO:0008186,RNA-dependent ATPase activity|GO:0043167,ion binding|GO:1901363,heterocyclic compound binding|GO:0001883,purine nucleoside binding|GO:0001882,nucleoside binding|GO:0043168,anion binding|GO:0042623,ATPase activity,…	dme03018,RNA degradation	KOG0326	ATP-dependent RNA helicase
A0A0E3T139	Heat shock protein OS=Cherax quadricarinatus OX=27406 GN=HSP90 PE=2 SV=1 - [A0A0E3T139_CHEQU]	216.369	24.32	8	1	21	33	732	84.4145	4.98291	1.03072					KOG1745	Histones H3 and H4
A0A0E3T143	Heat shock protein cognate 3 OS=Cherax cainii OX=223846 GN=HSP70 PE=2 SV=1 - [A0A0E3T143_9EUCA]	237.76	23.96	6	1	16	33	651	72.2752	5.12256	0.887677	GO:0080090,regulation of primary metabolic process|GO:0019222,regulation of metabolic process|GO:0007165,signal transduction|GO:0007166,cell surface receptor signaling pathway|GO:1901362,organic cyclic compound biosynthetic process|GO:0071840,cellular component organization or biogenesis|GO:0051716,cellular response to stimulus|GO:0007219,Notch signaling pathway|GO:0010604,positive regulation of …	GO:0030880,RNA polymerase complex|GO:0044464,cell part|GO:0031974,membrane-enclosed lumen|GO:0043229,intracellular organelle|GO:0016591,DNA-directed RNA polymerase II, holoenzyme|GO:0043227,membrane-bounded organelle|GO:0043226,organelle|GO:0031981,nuclear lumen|GO:0005634,nucleus|GO:0061695,transferase complex, transferring phosphorus-containing groups|GO:0005654,nucleoplasm|GO:0044798,nuclear t…	GO:0003700,transcription factor activity, sequence-specific DNA binding|GO:0001075,transcription factor activity, RNA polymerase II core promoter sequence-specific binding involved in preinitiation complex assembly|GO:0005488,binding|GO:0005515,protein binding|GO:0046983,protein dimerization activity|GO:0046982,protein heterodimerization activity|GO:0000983,transcription factor activity, RNA poly…	dme03022,Basal transcription factors	KOG3467	Histone H4
A0A0E3TJF6	V-type proton ATPase subunit C OS=Cherax quadricarinatus OX=27406 PE=2 SV=1 - [A0A0E3TJF6_CHEQU]	43.3	5.96	2	2	2	4	386	44.6138	7.32764	1.03733	GO:0042391,regulation of membrane potential|GO:0009991,response to extracellular stimulus|GO:0006457,protein folding|GO:0008152,metabolic process|GO:0016236,macroautophagy|GO:1903008,organelle disassembly|GO:0044248,cellular catabolic process|GO:0042594,response to starvation|GO:0009408,response to heat|GO:0009653,anatomical structure morphogenesis|GO:0044699,single-organism process|GO:0044712,si…	GO:0043229,intracellular organelle|GO:0043228,non-membrane-bounded organelle|GO:0043227,membrane-bounded organelle|GO:0043226,organelle|GO:0005856,cytoskeleton|GO:0005811,lipid particle|GO:0005739,mitochondrion|GO:0005875,microtubule associated complex|GO:0044430,cytoskeletal part|GO:0005737,cytoplasm|GO:0015630,microtubule cytoskeleton|GO:0043234,protein complex|GO:0032991,macromolecular complex…	GO:0035639,purine ribonucleoside triphosphate binding|GO:0005488,binding|GO:0016887,ATPase activity|GO:0043167,ion binding|GO:1901363,heterocyclic compound binding|GO:1901265,nucleoside phosphate binding|GO:0001882,nucleoside binding|GO:0043168,anion binding|GO:0051082,unfolded protein binding|GO:0000166,nucleotide binding|GO:0001883,purine nucleoside binding|GO:0032549,ribonucleoside binding|GO:…	dme03018,RNA degradation	KOG0102	Molecular chaperones mortalin/PBP74/GRP75, HSP70 superfamily
A0A0F7RQU4	Heat shock protein 60 OS=Macrobrachium rosenbergii OX=79674 GN=hsp60 PE=2 SV=1 - [A0A0F7RQU4_MACRS]	115.902	13.94	6	6	6	9	574	60.7098	5.60498	0.978885					KOG0019	Molecular chaperone (HSP90 family)
A0A0F7RQZ9	Glutathione S-transferase kappa OS=Macrobrachium rosenbergii OX=79674 GN=gstk PE=2 SV=1 - [A0A0F7RQZ9_MACRS]	0	3.1	1	1	1	1	226	25.4481	8.92432	0.941691					KOG0100	Molecular chaperones GRP78/BiP/KAR2, HSP70 superfamily
A0A0G2QMX0	Ryanodine receptor (Fragment) OS=Procambarus clarkii OX=6728 PE=2 SV=1 - [A0A0G2QMX0_PROCL]	85.2135	19.1	1	2	4	4	267	30.4962	4.98291	0.903576	GO:0044238,primary metabolic process|GO:0006718,juvenile hormone biosynthetic process|GO:0080090,regulation of primary metabolic process|GO:0019222,regulation of metabolic process|GO:0006714,sesquiterpenoid metabolic process|GO:0031326,regulation of cellular biosynthetic process|GO:0006716,juvenile hormone metabolic process|GO:0031323,regulation of cellular metabolic process|GO:0009791,post-embry…	GO:0043229,intracellular organelle|GO:0000221,vacuolar proton-transporting V-type ATPase, V1 domain|GO:0043227,membrane-bounded organelle|GO:0043226,organelle|GO:0005737,cytoplasm|GO:0044446,intracellular organelle part|GO:0031090,organelle membrane|GO:0005773,vacuole|GO:0098805,whole membrane|GO:0016020,membrane|GO:0005774,vacuolar membrane|GO:0033181,plasma membrane proton-transporting V-type A…	GO:0036442,hydrogen-exporting ATPase activity|GO:0016887,ATPase activity|GO:0042625,ATPase coupled ion transmembrane transporter activity|GO:0042626,ATPase activity, coupled to transmembrane movement of substances|GO:0016820,hydrolase activity, acting on acid anhydrides, catalyzing transmembrane movement of substances|GO:0042623,ATPase activity, coupled|GO:0015077,monovalent inorganic cation tran…	dme00190,Oxidative phosphorylation|dme01100,Metabolic pathways|dme04145,Phagosome	KOG2909	Vacuolar H+ATPase V1 sector, subunit C
A0A0H3WF09	Epoxide hydrolase OS=Macrobrachium rosenbergii OX=79674 GN=JHEH PE=2 SV=1 - [A0A0H3WF09_MACRS]	0	1.3	1	1	1	1	460	51.2528	8.1626	0.75423	GO:0008104,protein localization|GO:0006457,protein folding|GO:0009266,response to temperature stimulus|GO:0034605,cellular response to heat|GO:0006458,'de novo' protein folding|GO:0051641,cellular localization|GO:0044699,single-organism process|GO:0044267,cellular protein metabolic process|GO:0051716,cellular response to stimulus|GO:0044260,cellular macromolecule metabolic process|GO:0070727,cell…	GO:0016020,membrane|GO:0044464,cell part|GO:0031974,membrane-enclosed lumen|GO:0031975,envelope|GO:0043229,intracellular organelle|GO:0043228,non-membrane-bounded organelle|GO:0043227,membrane-bounded organelle|GO:0005875,microtubule associated complex|GO:0005856,cytoskeleton|GO:0031090,organelle membrane|GO:0070013,intracellular organelle lumen|GO:0005811,lipid particle|GO:0044444,cytoplasmic pa…	GO:0035639,purine ribonucleoside triphosphate binding|GO:0005488,binding|GO:0043167,ion binding|GO:1901363,heterocyclic compound binding|GO:1901265,nucleoside phosphate binding|GO:0001882,nucleoside binding|GO:0043168,anion binding|GO:0051082,unfolded protein binding|GO:0000166,nucleotide binding|GO:0001883,purine nucleoside binding|GO:0032549,ribonucleoside binding|GO:0017076,purine nucleotide b…	dme03018,RNA degradation	KOG0356	Mitochondrial chaperonin, Cpn60/Hsp60p
A0A0H4ADE0	Heat shock protein 60 OS=Eriocheir sinensis OX=95602 GN=HSP60 PE=2 SV=1 - [A0A0H4ADE0_ERISI]	0	1.21	1	1	1	1	577	61.336	5.52881	1.09138	GO:0048069,eye pigmentation|GO:0044238,primary metabolic process|GO:0048066,developmental pigmentation|GO:0090304,nucleic acid metabolic process|GO:0044249,cellular biosynthetic process|GO:0046154,rhodopsin metabolic process|GO:0006807,nitrogen compound metabolic process|GO:0044699,single-organism process|GO:0006139,nucleobase-containing compound metabolic process|GO:0044710,single-organism metab…	GO:0005737,cytoplasm|GO:0043231,intracellular membrane-bounded organelle|GO:0044464,cell part|GO:0043229,intracellular organelle|GO:0005739,mitochondrion|GO:0005622,intracellular|GO:0044444,cytoplasmic part|GO:0005623,cell|GO:0044424,intracellular part|GO:0043227,membrane-bounded organelle|GO:0043226,organelle|GO:0043232,intracellular non-membrane-bounded organelle|GO:0031981,nuclear lumen|GO:004…	GO:0016887,ATPase activity|GO:0008026,ATP-dependent helicase activity|GO:0035639,purine ribonucleoside triphosphate binding|GO:0005488,binding|GO:0003676,nucleic acid binding|GO:0008186,RNA-dependent ATPase activity|GO:0043167,ion binding|GO:1901363,heterocyclic compound binding|GO:0001883,purine nucleoside binding|GO:0001882,nucleoside binding|GO:0043168,anion binding|GO:0042623,ATPase activity,…
A0A0H4M7H5	Chitinase 1 OS=Eriocheir sinensis OX=95602 PE=2 SV=1 - [A0A0H4M7H5_ERISI]	0	1.85	1	1	1	1	542	60.9618	5.73193	0.791825	GO:0007591,molting cycle, chitin-based cuticle|GO:0051283,negative regulation of sequestering of calcium ion|GO:0007610,behavior|GO:0032844,regulation of homeostatic process|GO:0048102,autophagic cell death|GO:0060322,head development|GO:0007165,signal transduction|GO:0098771,inorganic ion homeostasis|GO:0051282,regulation of sequestering of calcium ion|GO:0051716,cellular response to stimulus|GO…	GO:0005783,endoplasmic reticulum|GO:0005789,endoplasmic reticulum membrane|GO:0042175,nuclear outer membrane-endoplasmic reticulum membrane network|GO:0043229,intracellular organelle|GO:0043227,membrane-bounded organelle|GO:0043226,organelle|GO:0031224,intrinsic component of membrane|GO:0005737,cytoplasm|GO:0031090,organelle membrane|GO:0016021,integral component of membrane|GO:0016020,membrane|G…	GO:0038023,signaling receptor activity|GO:0005262,calcium channel activity|GO:0005220,inositol 1,4,5-trisphosphate-sensitive calcium-release channel activity|GO:0060089,molecular transducer activity|GO:0004872,receptor activity|GO:0004871,signal transducer activity|GO:0005261,cation channel activity|GO:0015085,calcium ion transmembrane transporter activity|GO:0015278,calcium-release channel activ…	dme04745,Phototransduction - fly|dme04070,Phosphatidylinositol signaling system	KOG2243	Ca2 release channel (ryanodine receptor)
A0A0K0KQM6	ERGIC-53 OS=Eriocheir sinensis OX=95602 GN=ERGIC-53 PE=2 SV=1 - [A0A0K0KQM6_ERISI]	0	1.4	1	1	1	1	501	56.6565	6.59521	0.945953	GO:0006719,juvenile hormone catabolic process|GO:0006714,sesquiterpenoid metabolic process|GO:0006716,juvenile hormone metabolic process|GO:0044248,cellular catabolic process|GO:0044242,cellular lipid catabolic process|GO:0044699,single-organism process|GO:0044712,single-organism catabolic process|GO:0042445,hormone metabolic process|GO:0044710,single-organism metabolic process|GO:0042447,hormone…	GO:0043231,intracellular membrane-bounded organelle|GO:0044464,cell part|GO:0005623,cell|GO:0005622,intracellular|GO:0043229,intracellular organelle|GO:0044424,intracellular part|GO:0043227,membrane-bounded organelle|GO:0043226,organelle|GO:0005783,endoplasmic reticulum|GO:0005789,endoplasmic reticulum membrane|GO:0042175,nuclear outer membrane-endoplasmic reticulum membrane network|GO:0005737,cy…	GO:0016787,hydrolase activity|GO:0008096,juvenile hormone epoxide hydrolase activity|GO:0033961,cis-stilbene-oxide hydrolase activity|GO:0016801,hydrolase activity, acting on ether bonds|GO:0016803,ether hydrolase activity|GO:0004301,epoxide hydrolase activity|GO:0003824,catalytic activity	dme00981,Insect hormone biosynthesis	KOG2565	Predicted hydrolases or acyltransferases (alpha/beta hydrolase superfamily)
A0A0K0Q063	Histone H1 OS=Eriocheir sinensis OX=95602 PE=2 SV=1 - [A0A0K0Q063_ERISI]	48	41.9	3	4	5	8	179	18.2678	10.9312	1.12079					KOG0356	Mitochondrial chaperonin, Cpn60/Hsp60p
A0A0K1D9F7	Macrophage migration inhibitory factor MIF2 OS=Scylla paramamosain OX=85552 PE=2 SV=1 - [A0A0K1D9F7_SCYPA]	0	5.83	3	1	1	1	120	13.2547	7.23975	1.07691					KOG2806	Chitinase
A0A0K1RL99	Toll-like receptor OS=Portunus trituberculatus OX=210409 GN=TLR2 PE=2 SV=1 - [A0A0K1RL99_PORTR]	0	1.92	1	1	1	1	1196	136.282	6.58057	0.697045		GO:0016020,membrane|GO:0044464,cell part|GO:0012505,endomembrane system|GO:0005623,cell|GO:0016021,integral component of membrane|GO:0044425,membrane part|GO:0031224,intrinsic component of membrane	GO:0005488,binding|GO:0048029,monosaccharide binding|GO:0005537,mannose binding|GO:0030246,carbohydrate binding	dme04141,Protein processing in endoplasmic reticulum	KOG3838	Mannose lectin ERGIC-53, involved in glycoprotein traffic
A0A0M3LL01	Sodium-potassium ATPase alpha subunit (Fragment) OS=Palaemonella pottsi OX=1288722 GN=NaK PE=4 SV=1 - [A0A0M3LL01_9EUCA]	155.627	59.9	142	1	11	22	192	21.6926	5.03369	0.873992	GO:0034728,nucleosome organization|GO:0071103,DNA conformation change|GO:0022607,cellular component assembly|GO:0070271,protein complex biogenesis|GO:0043933,macromolecular complex subunit organization|GO:0016043,cellular component organization|GO:0031497,chromatin assembly|GO:0034622,cellular macromolecular complex assembly|GO:0071840,cellular component organization or biogenesis|GO:0071824,prot…	GO:0044815,DNA packaging complex|GO:0043229,intracellular organelle|GO:0043228,non-membrane-bounded organelle|GO:0000785,chromatin|GO:0000786,nucleosome|GO:0043227,membrane-bounded organelle|GO:0043226,organelle|GO:0005634,nucleus|GO:0005694,chromosome|GO:0043234,protein complex|GO:0032991,macromolecular complex|GO:0043231,intracellular membrane-bounded organelle|GO:0043232,intracellular non-memb…	GO:0097159,organic cyclic compound binding|GO:0005488,binding|GO:0003676,nucleic acid binding|GO:0003677,DNA binding|GO:1901363,heterocyclic compound binding|GO:0031490,chromatin DNA binding|GO:0003682,chromatin binding		KOG4012	Histone H1
A0A0M3LLH3	Sodium-potassium ATPase alpha subunit (Fragment) OS=Crinotonia attenuatus OX=1288747 GN=NaK PE=4 SV=1 - [A0A0M3LLH3_9EUCA]	212.919	44.79	146	1	12	25	192	21.8148	5.22412	0.885204	GO:0006633,fatty acid biosynthetic process|GO:0006631,fatty acid metabolic process|GO:0006732,coenzyme metabolic process|GO:0018065,protein-cofactor linkage|GO:0019752,carboxylic acid metabolic process|GO:0044249,cellular biosynthetic process|GO:0009108,coenzyme biosynthetic process|GO:0044281,small molecule metabolic process|GO:0044283,small molecule biosynthetic process|GO:0009106,lipoate metab…	GO:0005737,cytoplasm|GO:0043231,intracellular membrane-bounded organelle|GO:0044464,cell part|GO:0043229,intracellular organelle|GO:0005739,mitochondrion|GO:0005622,intracellular|GO:0044444,cytoplasmic part|GO:0005623,cell|GO:0044424,intracellular part|GO:0043227,membrane-bounded organelle|GO:0043226,organelle	GO:0043169,cation binding|GO:0016782,transferase activity, transferring sulfur-containing groups|GO:0016783,sulfurtransferase activity|GO:0016879,ligase activity, forming carbon-nitrogen bonds|GO:0070283,radical SAM enzyme activity|GO:0003824,catalytic activity|GO:0016992,lipoate synthase activity|GO:0043167,ion binding|GO:0016979,lipoate-protein ligase activity|GO:0016740,transferase activity|GO…	dme00785,Lipoic acid metabolism|dme01100,Metabolic pathways	KOG1759	Macrophage migration inhibitory factor
A0A0M3LS98	ATP synthase subunit a OS=Eriocheir sinensis OX=95602 GN=ATP6 PE=4 SV=1 - [A0A0M3LS98_ERISI]	0	3.14	4	1	1	1	223	24.8602	9.40771	1.03798	GO:0080090,regulation of primary metabolic process|GO:0019222,regulation of metabolic process|GO:0048468,cell development|GO:0007165,signal transduction|GO:0002385,mucosal immune response|GO:0051716,cellular response to stimulus|GO:0048589,developmental growth|GO:0048869,cellular developmental process|GO:0060255,regulation of macromolecule metabolic process|GO:1903018,regulation of glycoprotein m…	GO:0016021,integral component of membrane|GO:0016020,membrane|GO:0044464,cell part|GO:0005623,cell|GO:0071944,cell periphery|GO:0005886,plasma membrane|GO:0044425,membrane part|GO:0031224,intrinsic component of membrane|GO:0098590,plasma membrane region|GO:0045177,apical part of cell|GO:0016324,apical plasma membrane|GO:0098589,membrane region|GO:0044459,plasma membrane part|GO:0098805,whole memb…	GO:0038023,signaling receptor activity|GO:0060089,molecular transducer activity|GO:0004888,transmembrane signaling receptor activity|GO:0004872,receptor activity|GO:0004871,signal transducer activity		KOG4194	Membrane glycoprotein LIG-1
A0A0M3R6K2	Alpha actin-like protein (Fragment) OS=Nephrops norvegicus OX=6829 PE=2 SV=1 - [A0A0M3R6K2_NEPNO]	4214.58	59.88	4	1	18	465	344	38.4195	5.84619	0.858292					KOG0203	Naﲯ ATPase, alpha subunit
A0A0M4FLX3	Peptidyl-prolyl cis-trans isomerase OS=Cherax quadricarinatus OX=27406 PE=2 SV=1 - [A0A0M4FLX3_CHEQU]	36.34	7.91	1	2	2	5	215	23.3521	8.30908	0.9273					KOG0203	Naﲯ ATPase, alpha subunit
A0A0M4J107	Eukaryotic translation initiation factor 5A OS=Procambarus clarkii OX=6728 PE=2 SV=1 - [A0A0M4J107_PROCL]	0	11.46	2	1	1	1	157	17.1185	5.38916	1.0348					KOG4665	ATP synthase F0 subunit 6 and related proteins
A0A0M4S7F5	Anti-lipopolysaccharide factor 4 OS=Macrobrachium nipponense OX=159736 GN=ALF4 PE=2 SV=1 - [A0A0M4S7F5_MACNP]	0	29.03	1	1	1	1	124	13.8591	8.95361	1.00891					KOG0676	Actin and related proteins
A0A0M5DID3	Histone 1 OS=Macrobrachium rosenbergii OX=79674 GN=his1 PE=2 SV=1 - [A0A0M5DID3_MACRS]	73.0631	24.59	2	4	5	21	122	12.6091	10.3013	1.09737	GO:0044238,primary metabolic process|GO:0006457,protein folding|GO:0090304,nucleic acid metabolic process|GO:0034641,cellular nitrogen compound metabolic process|GO:0006807,nitrogen compound metabolic process|GO:0000398,mRNA splicing, via spliceosome|GO:1901360,organic cyclic compound metabolic process|GO:0006139,nucleobase-containing compound metabolic process|GO:0000413,protein peptidyl-prolyl …	GO:0032991,macromolecular complex|GO:0043231,intracellular membrane-bounded organelle|GO:0030532,small nuclear ribonucleoprotein complex|GO:0071011,precatalytic spliceosome|GO:0005634,nucleus|GO:0044464,cell part|GO:0005623,cell|GO:0030529,intracellular ribonucleoprotein complex|GO:0044446,intracellular organelle part|GO:0043229,intracellular organelle|GO:0044428,nuclear part|GO:0044422,organelle…	GO:0003824,catalytic activity|GO:0016853,isomerase activity|GO:0003755,peptidyl-prolyl cis-trans isomerase activity|GO:0016859,cis-trans isomerase activity	dme03040,Spliceosome	KOG0880	Peptidyl-prolyl cis-trans isomerase
A0A0N7ELG8	CTLDcp2 OS=Macrobrachium nipponense OX=159736 PE=2 SV=1 - [A0A0N7ELG8_MACNP]	0	3.1	1	1	1	1	323	36.8451	5.04639	0.747856	GO:0045905,positive regulation of translational termination|GO:0045901,positive regulation of translational elongation|GO:0019222,regulation of metabolic process|GO:0048468,cell development|GO:0048102,autophagic cell death|GO:0071840,cellular component organization or biogenesis|GO:0080090,regulation of primary metabolic process|GO:0010604,positive regulation of macromolecule metabolic process|GO…	GO:0005737,cytoplasm|GO:0005829,cytosol|GO:0044464,cell part|GO:0005623,cell|GO:0005622,intracellular|GO:0044444,cytoplasmic part|GO:0044424,intracellular part	GO:0005488,binding|GO:0045182,translation regulator activity|GO:0097159,organic cyclic compound binding|GO:0008135,translation factor activity, RNA binding|GO:0044877,macromolecular complex binding|GO:0003723,RNA binding|GO:0003676,nucleic acid binding|GO:0043021,ribonucleoprotein complex binding|GO:0003746,translation elongation factor activity|GO:0043022,ribosome binding|GO:1901363,heterocyclic…		KOG3271	Translation initiation factor 5A (eIF-5A)
A0A0N7G737	Histone H2B (Fragment) OS=Eriocheir sinensis OX=95602 PE=2 SV=1 - [A0A0N7G737_ERISI]	1139.63	56.1	2	10	10	123	123	13.6005	10.3892	1.03874	GO:0006810,transport|GO:0009593,detection of chemical stimulus|GO:0050896,response to stimulus|GO:0006811,ion transport|GO:0009987,cellular process|GO:0051179,localization|GO:0034220,ion transmembrane transport|GO:0044765,single-organism transport|GO:0044763,single-organism cellular process|GO:0044699,single-organism process|GO:0042221,response to chemical|GO:0051606,detection of stimulus|GO:0051…	GO:0044425,membrane part|GO:0016021,integral component of membrane|GO:0016020,membrane|GO:0031224,intrinsic component of membrane	GO:0022891,substrate-specific transmembrane transporter activity|GO:0022892,substrate-specific transporter activity|GO:0005215,transporter activity|GO:0005216,ion channel activity|GO:0015276,ligand-gated ion channel activity|GO:0015075,ion transmembrane transporter activity|GO:0022857,transmembrane transporter activity|GO:0015267,channel activity|GO:0022836,gated channel activity|GO:0022834,ligan…
A0A0N7Z9P6	Uncharacterized protein OS=Scylla olivacea OX=85551 PE=4 SV=1 - [A0A0N7Z9P6_9EUCA]	0	6.67	1	1	1	1	180	18.7572	4.34814	0.985971					KOG4012	Histone H1
A0A0N7Z9R9	Uncharacterized protein OS=Scylla olivacea OX=85551 PE=4 SV=1 - [A0A0N7Z9R9_9EUCA]	34.17	1.33	1	1	1	1	975	110.391	4.99561	0.999974
A0A0N7Z9U0	Uncharacterized protein OS=Scylla olivacea OX=85551 PE=4 SV=1 - [A0A0N7Z9U0_9EUCA]	214.782	8.04	3	8	8	19	1070	112.03	6.72705	0.955644	GO:0034728,nucleosome organization|GO:0071103,DNA conformation change|GO:0022607,cellular component assembly|GO:0070271,protein complex biogenesis|GO:0043933,macromolecular complex subunit organization|GO:0016043,cellular component organization|GO:0031497,chromatin assembly|GO:0034622,cellular macromolecular complex assembly|GO:0071840,cellular component organization or biogenesis|GO:0071824,prot…	GO:0031248,protein acetyltransferase complex|GO:0043189,H4/H2A histone acetyltransferase complex|GO:0000786,nucleosome|GO:0031974,membrane-enclosed lumen|GO:0044815,DNA packaging complex|GO:0043229,intracellular organelle|GO:0043228,non-membrane-bounded organelle|GO:0000785,chromatin|GO:0035267,NuA4 histone acetyltransferase complex|GO:1902562,H4 histone acetyltransferase complex|GO:0000788,nucle…	GO:0003676,nucleic acid binding|GO:0097159,organic cyclic compound binding|GO:0005488,binding|GO:0005515,protein binding|GO:0003677,DNA binding|GO:0046983,protein dimerization activity|GO:0046982,protein heterodimerization activity|GO:1901363,heterocyclic compound binding		KOG1744	Histone H2B
A0A0N7Z9U5	Uncharacterized protein OS=Scylla olivacea OX=85551 PE=4 SV=1 - [A0A0N7Z9U5_9EUCA]	34.52	4.95	2	3	4	6	1092	118.881	4.88135	0.932254	GO:0044238,primary metabolic process|GO:0019538,protein metabolic process|GO:0043170,macromolecule metabolic process|GO:0071704,organic substance metabolic process|GO:0008152,metabolic process|GO:0006508,proteolysis|GO:1901564,organonitrogen compound metabolic process|GO:0006807,nitrogen compound metabolic process	GO:0005737,cytoplasm|GO:0044464,cell part|GO:0005623,cell|GO:0005622,intracellular|GO:0044424,intracellular part	GO:0004252,serine-type endopeptidase activity|GO:0004175,endopeptidase activity|GO:0017171,serine hydrolase activity|GO:0016787,hydrolase activity|GO:0003824,catalytic activity|GO:0070011,peptidase activity, acting on L-amino acid peptides|GO:0008233,peptidase activity|GO:0008236,serine-type peptidase activity		KOG3627	Trypsin
A0A0N7Z9V8	Uncharacterized protein OS=Scylla olivacea OX=85551 PE=4 SV=1 - [A0A0N7Z9V8_9EUCA]	31.51	7.62	1	2	2	2	328	36.2434	6.58057	1.02416					KOG0468	U5 snRNP-specific protein
A0A0N7Z9W2	Uncharacterized protein OS=Scylla olivacea OX=85551 PE=4 SV=1 - [A0A0N7Z9W2_9EUCA]	19.65	0.27	7	1	2	3	4142	474.99	6.87354	1.13151	GO:1902275,regulation of chromatin organization|GO:0033044,regulation of chromosome organization|GO:0080090,regulation of primary metabolic process|GO:0019222,regulation of metabolic process|GO:0033043,regulation of organelle organization|GO:0043933,macromolecular complex subunit organization|GO:0031323,regulation of cellular metabolic process|GO:0051128,regulation of cellular component organizat…	GO:0005737,cytoplasm|GO:0044464,cell part|GO:0005623,cell|GO:0005622,intracellular|GO:0044424,intracellular part	GO:0016646,oxidoreductase activity, acting on the CH-NH group of donors, NAD or NADP as acceptor|GO:0016645,oxidoreductase activity, acting on the CH-NH group of donors|GO:0003824,catalytic activity|GO:0004753,saccharopine dehydrogenase activity|GO:0004754,saccharopine dehydrogenase (NAD+, L-lysine-forming) activity|GO:0016491,oxidoreductase activity	dme01100,Metabolic pathways|dme00310,Lysine degradation	KOG0172	Lysine-ketoglutarate reductase/saccharopine dehydrogenase
A0A0N7Z9W3	T-complex protein 1 subunit gamma OS=Scylla olivacea OX=85551 PE=3 SV=1 - [A0A0N7Z9W3_9EUCA]	43.2117	10.56	1	1	6	8	549	59.6879	6.25244	0.969738	GO:0033036,macromolecule localization|GO:0034613,cellular protein localization|GO:0046907,intracellular transport|GO:0070727,cellular macromolecule localization|GO:0006886,intracellular protein transport|GO:0006810,transport|GO:0045184,establishment of protein localization|GO:0008104,protein localization|GO:0071702,organic substance transport|GO:0015031,protein transport|GO:0051234,establishment …	GO:0044464,cell part|GO:0005623,cell|GO:0005622,intracellular|GO:0005635,nuclear envelope|GO:0031974,membrane-enclosed lumen|GO:0031975,envelope|GO:0043229,intracellular organelle|GO:0043227,membrane-bounded organelle|GO:0043226,organelle|GO:0034399,nuclear periphery|GO:0031090,organelle membrane|GO:0031981,nuclear lumen|GO:0005634,nucleus|GO:0016020,membrane|GO:0005737,cytoplasm|GO:0031965,nucle…	GO:0008536,Ran GTPase binding|GO:0019899,enzyme binding|GO:0017016,Ras GTPase binding|GO:0031267,small GTPase binding|GO:0051020,GTPase binding|GO:0005488,binding|GO:0005515,protein binding|GO:0008565,protein transporter activity|GO:0022892,substrate-specific transporter activity|GO:0042277,peptide binding|GO:0005048,signal sequence binding|GO:0008139,nuclear localization sequence binding|GO:0005…		KOG2171	Karyopherin (importin) beta 3
A0A0N7ZA24	Uncharacterized protein OS=Scylla olivacea OX=85551 PE=3 SV=1 - [A0A0N7ZA24_9EUCA]	0	0.96	1	1	1	1	623	67.3422	7.79639	0.937083
A0A0N7ZA29	Uncharacterized protein OS=Scylla olivacea OX=85551 PE=4 SV=1 - [A0A0N7ZA29_9EUCA]	0	1.23	1	1	1	1	1058	117.526	8.1626	1.1682	GO:0048468,cell development|GO:0007292,female gamete generation|GO:0007293,germarium-derived egg chamber formation|GO:0060322,head development|GO:0051656,establishment of organelle localization|GO:0051653,spindle localization|GO:0000003,reproduction|GO:0040023,establishment of nucleus localization|GO:0048869,cellular developmental process|GO:0071840,cellular component organization or biogenesis|G…	GO:0043229,intracellular organelle|GO:0043228,non-membrane-bounded organelle|GO:0005874,microtubule|GO:0000922,spindle pole|GO:0043227,membrane-bounded organelle|GO:0043226,organelle|GO:0005856,cytoskeleton|GO:0005819,spindle|GO:0005813,centrosome|GO:0005634,nucleus|GO:0005815,microtubule organizing center|GO:0044430,cytoskeletal part|GO:0005875,microtubule associated complex|GO:0005737,cytoplasm…	GO:0032027,myosin light chain binding|GO:0008092,cytoskeletal protein binding|GO:0008017,microtubule binding|GO:0015631,tubulin binding|GO:0017022,myosin binding|GO:0044877,macromolecular complex binding|GO:0005516,calmodulin binding|GO:0005515,protein binding|GO:0032403,protein complex binding|GO:0005488,binding		KOG0165	Microtubule-associated protein Asp
A0A0N7ZA42	Uncharacterized protein OS=Scylla olivacea OX=85551 PE=3 SV=1 - [A0A0N7ZA42_9EUCA]	0	4.17	1	1	1	1	288	31.7723	9.78857	0.907292	GO:0008105,asymmetric protein localization|GO:0008104,protein localization|GO:0019220,regulation of phosphate metabolic process|GO:0080090,regulation of primary metabolic process|GO:0019222,regulation of metabolic process|GO:0060249,anatomical structure homeostasis|GO:0043954,cellular component maintenance|GO:0048468,cell development|GO:0048103,somatic stem cell division|GO:0007163,establishment …	GO:0098590,plasma membrane region|GO:0016020,membrane|GO:0031975,envelope|GO:0035003,subapical complex|GO:0043229,intracellular organelle|GO:0043228,non-membrane-bounded organelle|GO:0016327,apicolateral plasma membrane|GO:0005622,intracellular|GO:0043227,membrane-bounded organelle|GO:0043226,organelle|GO:0030054,cell junction|GO:0005856,cytoskeleton|GO:0098589,membrane region|GO:0005634,nucleus|…	GO:0032027,myosin light chain binding|GO:0032033,myosin II light chain binding|GO:0005515,protein binding|GO:0008092,cytoskeletal protein binding|GO:0005080,protein kinase C binding|GO:0017022,myosin binding|GO:0019901,protein kinase binding|GO:0019900,kinase binding|GO:0019899,enzyme binding|GO:0045159,myosin II binding|GO:0005488,binding	dme04391,Hippo signaling pathway - fly	KOG3938	RGS-GAIP interacting protein GIPC, contains PDZ domain
A0A0N7ZA79	Uncharacterized protein OS=Scylla olivacea OX=85551 PE=4 SV=1 - [A0A0N7ZA79_9EUCA]	0	5.78	1	1	1	1	536	58.0757	6.66846	1.22431	GO:0032502,developmental process|GO:0022607,cellular component assembly|GO:0006457,protein folding|GO:0070271,protein complex biogenesis|GO:0060439,trachea morphogenesis|GO:0060438,trachea development|GO:0048754,branching morphogenesis of an epithelial tube|GO:0001763,morphogenesis of a branching structure|GO:0022402,cell cycle process|GO:0044238,primary metabolic process|GO:0007067,mitotic nucle…	GO:0043229,intracellular organelle|GO:0043228,non-membrane-bounded organelle|GO:0043226,organelle|GO:0005856,cytoskeleton|GO:0005832,chaperonin-containing T-complex|GO:0005875,microtubule associated complex|GO:0044430,cytoskeletal part|GO:0005737,cytoplasm|GO:0015630,microtubule cytoskeleton|GO:0043234,protein complex|GO:0032991,macromolecular complex|GO:0043232,intracellular non-membrane-bounded…	GO:0035639,purine ribonucleoside triphosphate binding|GO:0005488,binding|GO:0016887,ATPase activity|GO:0043167,ion binding|GO:1901363,heterocyclic compound binding|GO:1901265,nucleoside phosphate binding|GO:0001882,nucleoside binding|GO:0043168,anion binding|GO:0042623,ATPase activity, coupled|GO:0051082,unfolded protein binding|GO:0000166,nucleotide binding|GO:0001883,purine nucleoside binding|G…		KOG0364	Chaperonin complex component, TCP-1 gamma subunit (CCT3)
A0A0N7ZAA1	Uncharacterized protein OS=Scylla olivacea OX=85551 PE=4 SV=1 - [A0A0N7ZAA1_9EUCA]	29.14	7.94	1	1	1	1	126	14.4402	6.52197	1.16238	GO:0034440,lipid oxidation|GO:0006631,fatty acid metabolic process|GO:0019752,carboxylic acid metabolic process|GO:0044248,cellular catabolic process|GO:0009062,fatty acid catabolic process|GO:0044281,small molecule metabolic process|GO:0044282,small molecule catabolic process|GO:0044242,cellular lipid catabolic process|GO:0044699,single-organism process|GO:0044712,single-organism catabolic proce…	GO:0005737,cytoplasm|GO:0043231,intracellular membrane-bounded organelle|GO:0044464,cell part|GO:0005777,peroxisome|GO:0044444,cytoplasmic part|GO:0005623,cell|GO:0005622,intracellular|GO:0042579,microbody|GO:0043229,intracellular organelle|GO:0044424,intracellular part|GO:0043227,membrane-bounded organelle|GO:0043226,organelle	GO:1901681,sulfur compound binding|GO:0043168,anion binding|GO:0043167,ion binding|GO:0000287,magnesium ion binding|GO:0043169,cation binding|GO:0097159,organic cyclic compound binding|GO:0008949,oxalyl-CoA decarboxylase activity|GO:0030976,thiamine pyrophosphate binding|GO:0016830,carbon-carbon lyase activity|GO:0016831,carboxy-lyase activity|GO:0019842,vitamin binding|GO:1901363,heterocyclic co…	dme04146,Peroxisome	KOG1185	Thiamine pyrophosphate-requiring enzyme
A0A0N7ZAA4	Uncharacterized protein OS=Scylla olivacea OX=85551 PE=4 SV=1 - [A0A0N7ZAA4_9EUCA]	0	5.77	4	1	1	1	156	17.4218	6.87354	1.19336	GO:1902275,regulation of chromatin organization|GO:0033044,regulation of chromosome organization|GO:0080090,regulation of primary metabolic process|GO:0019222,regulation of metabolic process|GO:0033043,regulation of organelle organization|GO:0043933,macromolecular complex subunit organization|GO:0031323,regulation of cellular metabolic process|GO:0051128,regulation of cellular component organizat…	GO:0031974,membrane-enclosed lumen|GO:0043229,intracellular organelle|GO:0043228,non-membrane-bounded organelle|GO:0000785,chromatin|GO:0005700,polytene chromosome|GO:0000228,nuclear chromosome|GO:0043227,membrane-bounded organelle|GO:0043226,organelle|GO:0034708,methyltransferase complex|GO:0005719,nuclear euchromatin|GO:0031519,PcG protein complex|GO:0031981,nuclear lumen|GO:0005634,nucleus|GO:…	GO:0097159,organic cyclic compound binding|GO:0005488,binding|GO:0003676,nucleic acid binding|GO:0003677,DNA binding|GO:1901363,heterocyclic compound binding
A0A0N7ZAF7	Uncharacterized protein OS=Scylla olivacea OX=85551 PE=4 SV=1 - [A0A0N7ZAF7_9EUCA]	45.9692	13.11	1	3	3	4	244	26.6505	7.09326	0.936572	GO:0015729,oxaloacetate transport|GO:1902358,sulfate transmembrane transport|GO:0015709,thiosulfate transport|GO:0051649,establishment of localization in cell|GO:1902356,oxaloacetate(2-) transmembrane transport|GO:1903825,organic acid transmembrane transport|GO:0008272,sulfate transport|GO:0044699,single-organism process|GO:0051179,localization|GO:0098661,inorganic anion transmembrane transport|G…	GO:0031975,envelope|GO:0043229,intracellular organelle|GO:0043227,membrane-bounded organelle|GO:0043226,organelle|GO:0031224,intrinsic component of membrane|GO:0005737,cytoplasm|GO:0031090,organelle membrane|GO:0016021,integral component of membrane|GO:0016020,membrane|GO:0005740,mitochondrial envelope|GO:0005739,mitochondrion|GO:0031967,organelle envelope|GO:0031966,mitochondrial membrane|GO:004…	GO:0005342,organic acid transmembrane transporter activity|GO:0015116,sulfate transmembrane transporter activity|GO:1901682,sulfur compound transmembrane transporter activity|GO:0015556,C4-dicarboxylate transmembrane transporter activity|GO:0008509,anion transmembrane transporter activity|GO:0015103,inorganic anion transmembrane transporter activity|GO:0005310,dicarboxylic acid transmembrane tran…		KOG0759	Mitochondrial oxoglutarate/malate carrier proteins
A0A0N7ZAI5	Uncharacterized protein OS=Scylla olivacea OX=85551 PE=4 SV=1 - [A0A0N7ZAI5_9EUCA]	24.8	2.67	1	2	2	2	1049	119.803	4.84326	0.971646					KOG4441	Proteins containing BTB/POZ and Kelch domains, involved in regulatory/signal transduction processes
A0A0N7ZAL5	Uncharacterized protein OS=Scylla olivacea OX=85551 PE=3 SV=1 - [A0A0N7ZAL5_9EUCA]	0	0.72	6	1	2	2	1538	170.815	6.85889	1.20616	GO:0080090,regulation of primary metabolic process|GO:0019222,regulation of metabolic process|GO:0007476,imaginal disc-derived wing morphogenesis|GO:0048812,neuron projection morphogenesis|GO:0016358,dendrite development|GO:0007610,behavior|GO:0045467,R7 cell development|GO:0045466,R7 cell differentiation|GO:0060322,head development|GO:0007297,ovarian follicle cell migration|GO:0007298,border fol…	GO:0043234,protein complex|GO:0032991,macromolecular complex|GO:0043231,intracellular membrane-bounded organelle|GO:0043232,intracellular non-membrane-bounded organelle|GO:0043227,membrane-bounded organelle|GO:0005634,nucleus|GO:0044464,cell part|GO:0005700,polytene chromosome|GO:0005622,intracellular|GO:0044424,intracellular part|GO:0043229,intracellular organelle|GO:0043228,non-membrane-bounded…	GO:0000981,RNA polymerase II transcription factor activity, sequence-specific DNA binding|GO:0000980,RNA polymerase II distal enhancer sequence-specific DNA binding|GO:0001012,RNA polymerase II regulatory region DNA binding|GO:0001159,core promoter proximal region DNA binding|GO:0001158,enhancer sequence-specific DNA binding|GO:0044877,macromolecular complex binding|GO:0005488,binding|GO:0003676,…	dme04013,MAPK signaling pathway - fly	KOG4441	Proteins containing BTB/POZ and Kelch domains, involved in regulatory/signal transduction processes
A0A0N7ZAN2	Uncharacterized protein OS=Scylla olivacea OX=85551 PE=4 SV=1 - [A0A0N7ZAN2_9EUCA]	24.33	4.62	4	1	2	2	368	41.3462	8.1333	0.935493
A0A0N7ZAQ3	Uncharacterized protein OS=Scylla olivacea OX=85551 PE=3 SV=1 - [A0A0N7ZAQ3_9EUCA]	0	1.17	2	1	1	1	426	45.4631	8.01611	1.1	GO:0009141,nucleoside triphosphate metabolic process|GO:0009144,purine nucleoside triphosphate metabolic process|GO:0009167,purine ribonucleoside monophosphate metabolic process|GO:0034641,cellular nitrogen compound metabolic process|GO:0006807,nitrogen compound metabolic process|GO:0044281,small molecule metabolic process|GO:0009161,ribonucleoside monophosphate metabolic process|GO:0009123,nucle…	GO:0044464,cell part|GO:1990204,oxidoreductase complex|GO:0043229,intracellular organelle|GO:0071944,cell periphery|GO:0043227,membrane-bounded organelle|GO:0043226,organelle|GO:0005737,cytoplasm|GO:0098797,plasma membrane protein complex|GO:0031090,organelle membrane|GO:0098796,membrane protein complex|GO:0016020,membrane|GO:0098803,respiratory chain complex|GO:0044444,cytoplasmic part|GO:000573…	GO:0005488,binding|GO:0043169,cation binding|GO:0051540,metal cluster binding|GO:0003824,catalytic activity|GO:0008137,NADH dehydrogenase (ubiquinone) activity|GO:0051536,iron-sulfur cluster binding|GO:0051537,2 iron, 2 sulfur cluster binding|GO:0043167,ion binding|GO:0016655,oxidoreductase activity, acting on NAD(P)H, quinone or similar compound as acceptor|GO:0050136,NADH dehydrogenase (quinone…	dme00190,Oxidative phosphorylation|dme01100,Metabolic pathways	KOG3196	NADH:ubiquinone oxidoreductase, NDUFV2/24 kD subunit
A0A0N7ZAT9	Uncharacterized protein OS=Scylla olivacea OX=85551 PE=4 SV=1 - [A0A0N7ZAT9_9EUCA]	0	5.77	3	1	1	1	156	17.8552	11.6929	0.927393	GO:0051169,nuclear transport|GO:0044238,primary metabolic process|GO:0035107,appendage morphogenesis|GO:0008586,imaginal disc-derived wing vein morphogenesis|GO:0045465,R8 cell differentiation|GO:0043523,regulation of neuron apoptotic process|GO:0043524,negative regulation of neuron apoptotic process|GO:0007165,signal transduction|GO:0007166,cell surface receptor signaling pathway|GO:0007167,enzy…	GO:0016020,membrane|GO:0031974,membrane-enclosed lumen|GO:0031975,envelope|GO:0043229,intracellular organelle|GO:0071944,cell periphery|GO:0043227,membrane-bounded organelle|GO:0043226,organelle|GO:0031224,intrinsic component of membrane|GO:0005737,cytoplasm|GO:0016604,nuclear body|GO:0046930,pore complex|GO:0031981,nuclear lumen|GO:0098796,membrane protein complex|GO:0016021,integral component o…	GO:0019899,enzyme binding|GO:0031267,small GTPase binding|GO:0051020,GTPase binding|GO:0005488,binding|GO:0003676,nucleic acid binding|GO:1901363,heterocyclic compound binding|GO:0008565,protein transporter activity|GO:0022884,macromolecule transmembrane transporter activity|GO:0030621,U4 snRNA binding|GO:0030620,U2 snRNA binding|GO:0005215,transporter activity|GO:0008320,protein transmembrane tr…	dme04013,MAPK signaling pathway - fly	KOG1991	Nuclear transport receptor RANBP7/RANBP8 (importin beta superfamily)
A0A0N7ZAU4	Uncharacterized protein OS=Scylla olivacea OX=85551 PE=4 SV=1 - [A0A0N7ZAU4_9EUCA]	27.89	3.62	2	2	2	2	469	52.4018	4.36084	0.858496					KOG4010	Coiled-coil protein TPD52
A0A0N7ZAU9	Uncharacterized protein OS=Scylla olivacea OX=85551 PE=4 SV=1 - [A0A0N7ZAU9_9EUCA]	0	0.87	1	1	1	1	924	102.231	4.71631	1.01974	GO:0071103,DNA conformation change|GO:0048856,anatomical structure development|GO:0030154,cell differentiation|GO:0048468,cell development|GO:0019953,sexual reproduction|GO:1903047,mitotic cell cycle process|GO:0006928,movement of cell or subcellular component|GO:0030261,chromosome condensation|GO:0009790,embryo development|GO:0032501,multicellular organismal process|GO:0022402,cell cycle process…	GO:0043229,intracellular organelle|GO:0043228,non-membrane-bounded organelle|GO:0000785,chromatin|GO:0005871,kinesin complex|GO:0005874,microtubule|GO:0043226,organelle|GO:0005856,cytoskeleton|GO:0005875,microtubule associated complex|GO:0044430,cytoskeletal part|GO:0005694,chromosome|GO:0015630,microtubule cytoskeleton|GO:0000792,heterochromatin|GO:0043234,protein complex|GO:0032991,macromolecul…	GO:0035639,purine ribonucleoside triphosphate binding|GO:0019899,enzyme binding|GO:0044877,macromolecular complex binding|GO:0005488,binding|GO:0016887,ATPase activity|GO:0043167,ion binding|GO:1901363,heterocyclic compound binding|GO:0001883,purine nucleoside binding|GO:0001882,nucleoside binding|GO:0043168,anion binding|GO:0000166,nucleotide binding|GO:1901265,nucleoside phosphate binding|GO:00…		KOG0245	Kinesin-like protein
A0A0N7ZB16	Uncharacterized protein OS=Scylla olivacea OX=85551 PE=4 SV=1 - [A0A0N7ZB16_9EUCA]	0	1.53	1	1	1	1	717	78.8665	6.58057	0.993674	GO:2001235,positive regulation of apoptotic signaling pathway|GO:0009628,response to abiotic stimulus|GO:0019220,regulation of phosphate metabolic process|GO:0080090,regulation of primary metabolic process|GO:0019222,regulation of metabolic process|GO:2001233,regulation of apoptotic signaling pathway|GO:0060429,epithelium development|GO:0048585,negative regulation of response to stimulus|GO:00485…	GO:0005737,cytoplasm|GO:0043231,intracellular membrane-bounded organelle|GO:0005634,nucleus|GO:0016020,membrane|GO:0044464,cell part|GO:0005623,cell|GO:0005622,intracellular|GO:0043229,intracellular organelle|GO:0044424,intracellular part|GO:0043227,membrane-bounded organelle|GO:0043226,organelle|GO:0098590,plasma membrane region|GO:0045177,apical part of cell|GO:0016324,apical plasma membrane|GO…	GO:0035639,purine ribonucleoside triphosphate binding|GO:0060089,molecular transducer activity|GO:0005488,binding|GO:0004871,signal transducer activity|GO:0043167,ion binding|GO:1901363,heterocyclic compound binding|GO:0001883,purine nucleoside binding|GO:0001882,nucleoside binding|GO:0043168,anion binding|GO:0005057,signal transducer activity, downstream of receptor|GO:0032549,ribonucleoside bin…	dme04391,Hippo signaling pathway - fly	KOG0582	Ste20-like serine/threonine protein kinase
A0A0N7ZB25	Coatomer subunit delta OS=Scylla olivacea OX=85551 PE=3 SV=1 - [A0A0N7ZB25_9EUCA]	36.4448	3.68	1	2	2	3	516	57.3959	5.99854	0.96722					KOG0107	Alternative splicing factor SRp20/9G8 (RRM superfamily)
A0A0N7ZB26	Uncharacterized protein OS=Scylla olivacea OX=85551 PE=4 SV=1 - [A0A0N7ZB26_9EUCA]	0	1.56	1	1	1	1	448	48.9095	5.30029	1.2469	GO:0016203,muscle attachment|GO:0032502,developmental process|GO:0007517,muscle organ development|GO:0032501,multicellular organismal process|GO:0044707,single-multicellular organism process|GO:0048856,anatomical structure development|GO:0044767,single-organism developmental process|GO:0061061,muscle structure development|GO:0048513,animal organ development|GO:0007155,cell adhesion|GO:0060538,ske…	GO:0043234,protein complex|GO:0032991,macromolecular complex|GO:0070161,anchoring junction|GO:0031012,extracellular matrix|GO:0005576,extracellular region|GO:0005912,adherens junction|GO:0005927,muscle tendon junction|GO:0005924,cell-substrate adherens junction|GO:0030054,cell junction|GO:0030055,cell-substrate junction|GO:0044421,extracellular region part	GO:1901681,sulfur compound binding|GO:0043168,anion binding|GO:0043169,cation binding|GO:0097367,carbohydrate derivative binding|GO:0043167,ion binding|GO:0005539,glycosaminoglycan binding|GO:0005509,calcium ion binding|GO:0046872,metal ion binding|GO:0008201,heparin binding|GO:0005488,binding	dme04512,ECM-receptor interaction|dme04145,Phagosome
A0A0N7ZB37	Uncharacterized protein OS=Scylla olivacea OX=85551 PE=4 SV=1 - [A0A0N7ZB37_9EUCA]	531.062	11.69	3	11	15	48	881	102.211	5.73193	1.05894	GO:0019222,regulation of metabolic process|GO:0008582,regulation of synaptic growth at neuromuscular junction|GO:0032386,regulation of intracellular transport|GO:0032387,negative regulation of intracellular transport|GO:0035107,appendage morphogenesis|GO:0051124,synaptic growth at neuromuscular junction|GO:0007165,signal transduction|GO:2001135,regulation of endocytic recycling|GO:0071840,cellula…	GO:0005737,cytoplasm|GO:0043231,intracellular membrane-bounded organelle|GO:0005768,endosome|GO:0055037,recycling endosome|GO:0044464,cell part|GO:0044444,cytoplasmic part|GO:0005623,cell|GO:0043226,organelle|GO:0043229,intracellular organelle|GO:0012505,endomembrane system|GO:0044424,intracellular part|GO:0005622,intracellular|GO:0043227,membrane-bounded organelle|GO:0005769,early endosome|GO:00…	GO:0031267,small GTPase binding|GO:0030234,enzyme regulator activity|GO:0005096,GTPase activator activity|GO:0017137,Rab GTPase binding|GO:0019899,enzyme binding|GO:0017016,Ras GTPase binding|GO:0030695,GTPase regulator activity|GO:0051020,GTPase binding|GO:0008047,enzyme activator activity|GO:0005515,protein binding|GO:0098772,molecular function regulator|GO:0060589,nucleoside-triphosphatase reg…		KOG4406	CDC42 Rho GTPase-activating protein
A0A0N7ZB71	Uncharacterized protein OS=Scylla olivacea OX=85551 PE=4 SV=1 - [A0A0N7ZB71_9EUCA]	0	1.03	2	1	1	1	777	88.0123	9.27588	0.922747	GO:0044238,primary metabolic process|GO:0044710,single-organism metabolic process|GO:0009987,cellular process|GO:1901564,organonitrogen compound metabolic process|GO:0006082,organic acid metabolic process|GO:1901605,alpha-amino acid metabolic process|GO:0006520,cellular amino acid metabolic process|GO:0019752,carboxylic acid metabolic process|GO:0006551,leucine metabolic process|GO:0071704,organi…	GO:0005737,cytoplasm|GO:0043231,intracellular membrane-bounded organelle|GO:0043233,organelle lumen|GO:0044464,cell part|GO:0044444,cytoplasmic part|GO:0031974,membrane-enclosed lumen|GO:0005622,intracellular|GO:0044446,intracellular organelle part|GO:0070013,intracellular organelle lumen|GO:0043229,intracellular organelle|GO:0005739,mitochondrion|GO:0044429,mitochondrial part|GO:0005759,mitochon…	GO:0035639,purine ribonucleoside triphosphate binding|GO:0016885,ligase activity, forming carbon-carbon bonds|GO:0005488,binding|GO:0043167,ion binding|GO:1901363,heterocyclic compound binding|GO:1901265,nucleoside phosphate binding|GO:0001882,nucleoside binding|GO:0043168,anion binding|GO:0043169,cation binding|GO:0000166,nucleotide binding|GO:0016879,ligase activity, forming carbon-nitrogen bon…	dme00280,Valine, leucine and isoleucine degradation|dme01100,Metabolic pathways	KOG0238	3-Methylcrotonyl-CoA carboxylase, biotin-containing subunit/Propionyl-CoA carboxylase, alpha chain/Acetyl-CoA carboxylase, biotin carboxylase subunit
A0A0N7ZB92	Uncharacterized protein OS=Scylla olivacea OX=85551 PE=4 SV=1 - [A0A0N7ZB92_9EUCA]	0	2.07	1	1	1	1	386	43.4138	6.46826	1.35611	GO:0008104,protein localization|GO:0051648,vesicle localization|GO:0030154,cell differentiation|GO:0006901,vesicle coating|GO:0006900,membrane budding|GO:0061024,membrane organization|GO:0032940,secretion by cell|GO:0036465,synaptic vesicle recycling|GO:0001505,regulation of neurotransmitter levels|GO:0051641,cellular localization|GO:0051640,organelle localization|GO:0051656,establishment of orga…	GO:0008021,synaptic vesicle|GO:0030139,endocytic vesicle|GO:0043229,intracellular organelle|GO:0071944,cell periphery|GO:0030117,membrane coat|GO:0045202,synapse|GO:0030131,clathrin adaptor complex|GO:0030119,AP-type membrane coat adaptor complex|GO:0030132,clathrin coat of coated pit|GO:0030135,coated vesicle|GO:0043226,organelle|GO:0030136,clathrin-coated vesicle|GO:0030665,clathrin-coated vesi…	GO:0008565,protein transporter activity|GO:0005215,transporter activity|GO:0022892,substrate-specific transporter activity|GO:0015197,peptide transporter activity	dme04144,Endocytosis	KOG2635	Medium subunit of clathrin adaptor complex
A0A0N7ZB94	Uncharacterized protein OS=Scylla olivacea OX=85551 PE=4 SV=1 - [A0A0N7ZB94_9EUCA]	58.949	9.26	2	3	3	5	475	52.4801	7.51807	0.824089	GO:0044238,primary metabolic process|GO:0044710,single-organism metabolic process|GO:0009987,cellular process|GO:1901564,organonitrogen compound metabolic process|GO:0006082,organic acid metabolic process|GO:0044699,single-organism process|GO:1901360,organic cyclic compound metabolic process|GO:0006520,cellular amino acid metabolic process|GO:0006725,cellular aromatic compound metabolic process|G…		GO:0043168,anion binding|GO:0003824,catalytic activity|GO:0097159,organic cyclic compound binding|GO:1901363,heterocyclic compound binding|GO:0070546,L-phenylalanine aminotransferase activity|GO:0070547,L-tyrosine aminotransferase activity|GO:0008483,transaminase activity|GO:0016740,transferase activity|GO:0004838,L-tyrosine:2-oxoglutarate aminotransferase activity|GO:0048037,cofactor binding|GO:…	dme00130,Ubiquinone and other terpenoid-quinone biosynthesis|dme00350,Tyrosine metabolism|dme00270,Cysteine and methionine metabolism|dme00400,Phenylalanine, tyrosine and tryptophan biosynthesis|dme00360,Phenylalanine metabolism|dme01230,Biosynthesis of amino acids|dme01100,Metabolic pathways	KOG0259	Tyrosine aminotransferase
A0A0N7ZBB2	Uncharacterized protein OS=Scylla olivacea OX=85551 PE=4 SV=1 - [A0A0N7ZBB2_9EUCA]	0	0.84	1	1	1	1	957	112.268	8.92432	0.739106	GO:0022607,cellular component assembly|GO:0031032,actomyosin structure organization|GO:0007498,mesoderm development|GO:0030154,cell differentiation|GO:0048468,cell development|GO:0030036,actin cytoskeleton organization|GO:0010927,cellular component assembly involved in morphogenesis|GO:0051146,striated muscle cell differentiation|GO:0061061,muscle structure development|GO:0009653,anatomical struc…	GO:0015629,actin cytoskeleton|GO:0030016,myofibril|GO:0043229,intracellular organelle|GO:0043228,non-membrane-bounded organelle|GO:0044430,cytoskeletal part|GO:0043226,organelle|GO:0005856,cytoskeleton|GO:0032982,myosin filament|GO:0016459,myosin complex|GO:0005737,cytoplasm|GO:0043292,contractile fiber|GO:0043234,protein complex|GO:0032991,macromolecular complex|GO:0043232,intracellular non-memb…	GO:0016787,hydrolase activity|GO:0016818,hydrolase activity, acting on acid anhydrides, in phosphorus-containing anhydrides|GO:0003824,catalytic activity|GO:0016817,hydrolase activity, acting on acid anhydrides|GO:0017111,nucleoside-triphosphatase activity|GO:0016462,pyrophosphatase activity|GO:0003774,motor activity		KOG0161	Myosin class II heavy chain
A0A0N7ZBD0	Uncharacterized protein OS=Scylla olivacea OX=85551 PE=4 SV=1 - [A0A0N7ZBD0_9EUCA]	40.1	8.82	4	2	2	2	306	33.3204	7.04932	0.962164	GO:0006633,fatty acid biosynthetic process|GO:0006631,fatty acid metabolic process|GO:0019752,carboxylic acid metabolic process|GO:0044249,cellular biosynthetic process|GO:0044281,small molecule metabolic process|GO:0044283,small molecule biosynthetic process|GO:0072330,monocarboxylic acid biosynthetic process|GO:0044699,single-organism process|GO:1901576,organic substance biosynthetic process|GO…	GO:0043229,intracellular organelle|GO:0043228,non-membrane-bounded organelle|GO:0043227,membrane-bounded organelle|GO:0043226,organelle|GO:0005856,cytoskeleton|GO:0005739,mitochondrion|GO:0005875,microtubule associated complex|GO:0044430,cytoskeletal part|GO:0005737,cytoplasm|GO:0015630,microtubule cytoskeleton|GO:0043234,protein complex|GO:0032991,macromolecular complex|GO:0043231,intracellular …	GO:0005488,binding|GO:0043169,cation binding|GO:0016628,oxidoreductase activity, acting on the CH-CH group of donors, NAD or NADP as acceptor|GO:0046914,transition metal ion binding|GO:0016627,oxidoreductase activity, acting on the CH-CH group of donors|GO:0043167,ion binding|GO:0003824,catalytic activity|GO:0008270,zinc ion binding|GO:0019166,trans-2-enoyl-CoA reductase (NADPH) activity|GO:00468…	dme00062,Fatty acid elongation|dme01100,Metabolic pathways|dme01212,Fatty acid metabolism	KOG1197	Predicted quinone oxidoreductase
A0A0N7ZBH8	Uncharacterized protein OS=Scylla olivacea OX=85551 PE=4 SV=1 - [A0A0N7ZBH8_9EUCA]	0	0.64	2	1	1	1	936	106.585	5.0083	1.11331	GO:0044249,cellular biosynthetic process|GO:0034645,cellular macromolecule biosynthetic process|GO:0009100,glycoprotein metabolic process|GO:0009101,glycoprotein biosynthetic process|GO:0044699,single-organism process|GO:0044267,cellular protein metabolic process|GO:0044710,single-organism metabolic process|GO:0044260,cellular macromolecule metabolic process|GO:0071704,organic substance metabolic…	GO:0005783,endoplasmic reticulum|GO:0005789,endoplasmic reticulum membrane|GO:0042175,nuclear outer membrane-endoplasmic reticulum membrane network|GO:0043229,intracellular organelle|GO:0043227,membrane-bounded organelle|GO:0043226,organelle|GO:0005737,cytoplasm|GO:0031090,organelle membrane|GO:0016020,membrane|GO:0044432,endoplasmic reticulum part|GO:1902494,catalytic complex|GO:0098588,bounding…	GO:0003824,catalytic activity|GO:0016740,transferase activity|GO:0004576,oligosaccharyl transferase activity|GO:0016757,transferase activity, transferring glycosyl groups|GO:0016758,transferase activity, transferring hexosyl groups|GO:0004579,dolichyl-diphosphooligosaccharide-protein glycotransferase activity	dme01100,Metabolic pathways|dme04141,Protein processing in endoplasmic reticulum|dme00510,N-Glycan biosynthesis	KOG2292	Oligosaccharyltransferase, STT3 subunit
A0A0N7ZBI3	Uncharacterized protein OS=Scylla olivacea OX=85551 PE=3 SV=1 - [A0A0N7ZBI3_9EUCA]	156.402	13.92	1	1	2	9	158	18.2131	6.39209	0.954637	GO:0006520,cellular amino acid metabolic process|GO:0019752,carboxylic acid metabolic process|GO:0006807,nitrogen compound metabolic process|GO:0044281,small molecule metabolic process|GO:1901360,organic cyclic compound metabolic process|GO:0044710,single-organism metabolic process|GO:0070189,kynurenine metabolic process|GO:0042537,benzene-containing compound metabolic process|GO:0071704,organic …		GO:0043168,anion binding|GO:0036137,kynurenine aminotransferase activity|GO:0003824,catalytic activity|GO:0097159,organic cyclic compound binding|GO:0016212,kynurenine-oxoglutarate transaminase activity|GO:1901363,heterocyclic compound binding|GO:0008483,transaminase activity|GO:0016740,transferase activity|GO:0048037,cofactor binding|GO:0030170,pyridoxal phosphate binding|GO:0043167,ion binding|…	dme00380,Tryptophan metabolism|dme01100,Metabolic pathways|dme00450,Selenocompound metabolism	KOG0257	Kynurenine aminotransferase, glutamine transaminase K
A0A0N7ZBM4	Uncharacterized protein OS=Scylla olivacea OX=85551 PE=4 SV=1 - [A0A0N7ZBM4_9EUCA]	0	1.07	1	1	1	1	655	74.521	6.58057	0.922007
A0A0N7ZBP3	Uncharacterized protein OS=Scylla olivacea OX=85551 PE=4 SV=1 - [A0A0N7ZBP3_9EUCA]	29.1073	15.44	2	3	3	5	259	29.6167	6.63916	1.07197	GO:0008152,metabolic process		GO:0016787,hydrolase activity|GO:0016773,phosphotransferase activity, alcohol group as acceptor|GO:0016772,transferase activity, transferring phosphorus-containing groups|GO:0016798,hydrolase activity, acting on glycosyl bonds|GO:0003824,catalytic activity|GO:0016740,transferase activity	dme00240,Pyrimidine metabolism	KOG0978	E3 ubiquitin ligase involved in syntaxin degradation
A0A0N7ZBR9	Uncharacterized protein OS=Scylla olivacea OX=85551 PE=3 SV=1 - [A0A0N7ZBR9_9EUCA]	0	0.88	1	1	1	1	570	62.5971	7.66455	0.968141	GO:0080090,regulation of primary metabolic process|GO:0019222,regulation of metabolic process|GO:0050684,regulation of mRNA processing|GO:0008587,imaginal disc-derived wing margin morphogenesis|GO:0003013,circulatory system process|GO:0003015,heart process|GO:1901576,organic substance biosynthetic process|GO:0032989,cellular component morphogenesis|GO:0001742,oenocyte differentiation|GO:0071840,c…	GO:0005737,cytoplasm|GO:0043231,intracellular membrane-bounded organelle|GO:0005634,nucleus|GO:0044464,cell part|GO:0005623,cell|GO:0005622,intracellular|GO:0043229,intracellular organelle|GO:0044424,intracellular part|GO:0043227,membrane-bounded organelle|GO:0043226,organelle	GO:0005488,binding|GO:0097159,organic cyclic compound binding|GO:0044822,poly(A) RNA binding|GO:0003727,single-stranded RNA binding|GO:0003723,RNA binding|GO:0003676,nucleic acid binding|GO:0003729,mRNA binding|GO:1901363,heterocyclic compound binding|GO:0003730,mRNA 3'-UTR binding		KOG1588	RNA-binding protein Sam68 and related KH domain proteins
A0A0N7ZBV2	Uncharacterized protein OS=Scylla olivacea OX=85551 PE=4 SV=1 - [A0A0N7ZBV2_9EUCA]	43.75	4.11	1	1	1	1	341	38.7633	9.18799	1.00062					KOG2230	Predicted beta-mannosidase
A0A0N7ZBV6	Uncharacterized protein OS=Scylla olivacea OX=85551 PE=3 SV=1 - [A0A0N7ZBV6_9EUCA]	63.9458	7.93	1	2	2	3	416	46.9031	5.43994	0.984302					KOG0161	Myosin class II heavy chain
A0A0N7ZBY4	Uncharacterized protein OS=Scylla olivacea OX=85551 PE=4 SV=1 - [A0A0N7ZBY4_9EUCA]	22.57	9.6	2	3	3	3	323	36.8767	8.39697	1.01107	GO:0019220,regulation of phosphate metabolic process|GO:0080090,regulation of primary metabolic process|GO:0019222,regulation of metabolic process|GO:0019731,antibacterial humoral response|GO:0048584,positive regulation of response to stimulus|GO:0048583,regulation of response to stimulus|GO:0032147,activation of protein kinase activity|GO:0031349,positive regulation of defense response|GO:000716…	GO:0005737,cytoplasm|GO:0044464,cell part|GO:0005623,cell|GO:0005622,intracellular|GO:0044424,intracellular part	GO:0044389,ubiquitin-like protein ligase binding|GO:0035639,purine ribonucleoside triphosphate binding|GO:0019899,enzyme binding|GO:0060089,molecular transducer activity|GO:0005488,binding|GO:0004871,signal transducer activity|GO:0043167,ion binding|GO:1901363,heterocyclic compound binding|GO:0001883,purine nucleoside binding|GO:0001882,nucleoside binding|GO:0043168,anion binding|GO:0043169,catio…	dme04013,MAPK signaling pathway - fly|dme04214,Apoptosis - fly|dme04310,Wnt signaling pathway	KOG0192	Tyrosine kinase specific for activated (GTP-bound) p21cdc42Hs
A0A0N7ZBZ2	Uncharacterized protein OS=Scylla olivacea OX=85551 PE=4 SV=1 - [A0A0N7ZBZ2_9EUCA]	0	1.27	1	1	1	1	473	53.5551	8.67529	1.05874	GO:0048468,cell development|GO:0007163,establishment or maintenance of cell polarity|GO:0007164,establishment of tissue polarity|GO:0007165,signal transduction|GO:0001745,compound eye morphogenesis|GO:0044707,single-multicellular organism process|GO:0071840,cellular component organization or biogenesis|GO:0051716,cellular response to stimulus|GO:0048869,cellular developmental process|GO:0090162,e…	GO:0031226,intrinsic component of plasma membrane|GO:0016021,integral component of membrane|GO:0016020,membrane|GO:0044464,cell part|GO:0005623,cell|GO:0071944,cell periphery|GO:0005887,integral component of plasma membrane|GO:0005886,plasma membrane|GO:0044425,membrane part|GO:0044459,plasma membrane part|GO:0031224,intrinsic component of membrane	GO:0005488,binding|GO:0043169,cation binding|GO:0050839,cell adhesion molecule binding|GO:0005515,protein binding|GO:0045296,cadherin binding|GO:0043167,ion binding|GO:0060089,molecular transducer activity|GO:0004872,receptor activity|GO:0004871,signal transducer activity|GO:0046872,metal ion binding|GO:0005509,calcium ion binding	dme04391,Hippo signaling pathway - fly	KOG3074	Transcriptional regulator of the PUR family, single-stranded-DNA-binding
A0A0N7ZC03	Uncharacterized protein OS=Scylla olivacea OX=85551 PE=4 SV=1 - [A0A0N7ZC03_9EUCA]	45.6979	6.82	2	3	3	3	645	71.215	8.06006	1.00813
A0A0N7ZC13	Uncharacterized protein OS=Scylla olivacea OX=85551 PE=4 SV=1 - [A0A0N7ZC13_9EUCA]	751.621	22.86	2	7	15	78	503	58.2341	5.63037	1.05866	GO:0090304,nucleic acid metabolic process|GO:0034641,cellular nitrogen compound metabolic process|GO:0006807,nitrogen compound metabolic process|GO:1901360,organic cyclic compound metabolic process|GO:0006139,nucleobase-containing compound metabolic process|GO:0044260,cellular macromolecule metabolic process|GO:0071704,organic substance metabolic process|GO:0010467,gene expression|GO:0044238,prim…	GO:0031974,membrane-enclosed lumen|GO:0043229,intracellular organelle|GO:0043228,non-membrane-bounded organelle|GO:0000785,chromatin|GO:0000228,nuclear chromosome|GO:0043227,membrane-bounded organelle|GO:0043226,organelle|GO:0031981,nuclear lumen|GO:0005634,nucleus|GO:0044454,nuclear chromosome part|GO:0005694,chromosome|GO:0000790,nuclear chromatin|GO:0032991,macromolecular complex|GO:0043231,in…			KOG2669	Regulator of nuclear mRNA
A0A0N7ZC17	Uncharacterized protein OS=Scylla olivacea OX=85551 PE=4 SV=1 - [A0A0N7ZC17_9EUCA]	0	3.86	1	1	1	2	492	55.1947	6.80029	0.939849
A0A0N7ZC36	Uncharacterized protein OS=Scylla olivacea OX=85551 PE=3 SV=1 - [A0A0N7ZC36_9EUCA]	0	14.02	2	1	1	1	107	12.3015	9.49561	0.891111	GO:0080090,regulation of primary metabolic process|GO:0019222,regulation of metabolic process|GO:1901362,organic cyclic compound biosynthetic process|GO:0071840,cellular component organization or biogenesis|GO:0044712,single-organism catabolic process|GO:0044710,single-organism metabolic process|GO:0010604,positive regulation of macromolecule metabolic process|GO:0048518,positive regulation of bi…	GO:0022624,proteasome accessory complex|GO:0031974,membrane-enclosed lumen|GO:0031595,nuclear proteasome complex|GO:0043229,intracellular organelle|GO:0031597,cytosolic proteasome complex|GO:0043227,membrane-bounded organelle|GO:0043226,organelle|GO:0008540,proteasome regulatory particle, base subcomplex|GO:0005737,cytoplasm|GO:0005838,proteasome regulatory particle|GO:0031981,nuclear lumen|GO:00…	GO:0036402,proteasome-activating ATPase activity|GO:0035639,purine ribonucleoside triphosphate binding|GO:0017025,TBP-class protein binding|GO:0005488,binding|GO:0016887,ATPase activity|GO:0043167,ion binding|GO:1901363,heterocyclic compound binding|GO:1901265,nucleoside phosphate binding|GO:0001882,nucleoside binding|GO:0043168,anion binding|GO:0042623,ATPase activity, coupled|GO:0000166,nucleot…	dme03050,Proteasome	KOG0727	26S proteasome regulatory complex, ATPase RPT3
A0A0N7ZC98	Uncharacterized protein OS=Scylla olivacea OX=85551 PE=4 SV=1 - [A0A0N7ZC98_9EUCA]	0	0.86	4	1	1	1	695	75.7999	5.38916	1.15017	GO:0044267,cellular protein metabolic process|GO:0006457,protein folding|GO:0044260,cellular macromolecule metabolic process|GO:0044238,primary metabolic process|GO:0019538,protein metabolic process|GO:0009987,cellular process|GO:0044237,cellular metabolic process|GO:0043170,macromolecule metabolic process|GO:0071704,organic substance metabolic process|GO:0008152,metabolic process		GO:0005515,protein binding|GO:0051082,unfolded protein binding|GO:0005488,binding		KOG0548	Molecular co-chaperone STI1
A0A0N7ZCC2	Uncharacterized protein OS=Scylla olivacea OX=85551 PE=3 SV=1 - [A0A0N7ZCC2_9EUCA]	31.17	2.31	1	1	1	1	477	53.2718	7.81104	0.88192		GO:0005856,cytoskeleton|GO:0043234,protein complex|GO:0015630,microtubule cytoskeleton|GO:0043228,non-membrane-bounded organelle|GO:0043232,intracellular non-membrane-bounded organelle|GO:0044464,cell part|GO:0005623,cell|GO:0043226,organelle|GO:0044446,intracellular organelle part|GO:0043229,intracellular organelle|GO:0044430,cytoskeletal part|GO:0044424,intracellular part|GO:0032991,macromolecu…	GO:0043168,anion binding|GO:0005488,binding|GO:0019001,guanyl nucleotide binding|GO:0035639,purine ribonucleoside triphosphate binding|GO:0097367,carbohydrate derivative binding|GO:0043167,ion binding|GO:1901363,heterocyclic compound binding|GO:1901265,nucleoside phosphate binding|GO:0000166,nucleotide binding|GO:0036094,small molecule binding|GO:0032561,guanyl ribonucleotide binding|GO:0032553,r…		KOG1423	Ras-like GTPase ERA
A0A0N7ZCG2	Mitogen-activated protein kinase OS=Scylla olivacea OX=85551 PE=4 SV=1 - [A0A0N7ZCG2_9EUCA]	0	1.19	3	1	1	1	421	47.4167	6.80029	0.989631	GO:0044238,primary metabolic process|GO:0006631,fatty acid metabolic process|GO:0006629,lipid metabolic process|GO:0006082,organic acid metabolic process|GO:0071704,organic substance metabolic process|GO:0044237,cellular metabolic process|GO:0009987,cellular process|GO:0044710,single-organism metabolic process|GO:0019752,carboxylic acid metabolic process|GO:0032787,monocarboxylic acid metabolic p…	GO:0044425,membrane part|GO:0016021,integral component of membrane|GO:0016020,membrane|GO:0031224,intrinsic component of membrane	GO:0015645,fatty acid ligase activity|GO:0003824,catalytic activity|GO:0004467,long-chain fatty acid-CoA ligase activity|GO:0016874,ligase activity|GO:0016877,ligase activity, forming carbon-sulfur bonds|GO:0102391,decanoate--CoA ligase activity|GO:0016878,acid-thiol ligase activity	dme00061,Fatty acid biosynthesis|dme00071,Fatty acid degradation|dme01100,Metabolic pathways|dme04146,Peroxisome|dme01212,Fatty acid metabolism	KOG1256	Long-chain acyl-CoA synthetases (AMP-forming)
A0A0N7ZCH2	Uncharacterized protein OS=Scylla olivacea OX=85551 PE=4 SV=1 - [A0A0N7ZCH2_9EUCA]	50.772	16.95	7	6	6	8	354	40.297	5.43994	0.983184	GO:0048468,cell development|GO:0007292,female gamete generation|GO:0003012,muscle system process|GO:0007297,ovarian follicle cell migration|GO:0007298,border follicle cell migration|GO:0071840,cellular component organization or biogenesis|GO:0007517,muscle organ development|GO:0000003,reproduction|GO:0048869,cellular developmental process|GO:0071688,striated muscle myosin thick filament assembly|…	GO:0015629,actin cytoskeleton|GO:0030016,myofibril|GO:0030017,sarcomere|GO:0043229,intracellular organelle|GO:0043228,non-membrane-bounded organelle|GO:0044430,cytoskeletal part|GO:0043226,organelle|GO:0005856,cytoskeleton|GO:0032982,myosin filament|GO:0005623,cell|GO:0031672,A band|GO:0016459,myosin complex|GO:0005694,chromosome|GO:0005737,cytoplasm|GO:0044424,intracellular part|GO:0098687,chrom…	GO:0035639,purine ribonucleoside triphosphate binding|GO:0005488,binding|GO:0016887,ATPase activity|GO:0000166,nucleotide binding|GO:1901363,heterocyclic compound binding|GO:0001883,purine nucleoside binding|GO:0001882,nucleoside binding|GO:0043168,anion binding|GO:0042623,ATPase activity, coupled|GO:0005198,structural molecule activity|GO:0003779,actin binding|GO:0043167,ion binding|GO:1901265,n…		KOG0161	Myosin class II heavy chain
A0A0N7ZCH5	DNA topoisomerase 2 OS=Scylla olivacea OX=85551 PE=3 SV=1 - [A0A0N7ZCH5_9EUCA]	31.58	0.81	2	1	1	1	1597	180.581	8.41162	1.1747	GO:0044249,cellular biosynthetic process|GO:0034645,cellular macromolecule biosynthetic process|GO:0009100,glycoprotein metabolic process|GO:0009101,glycoprotein biosynthetic process|GO:0044699,single-organism process|GO:0044267,cellular protein metabolic process|GO:0044710,single-organism metabolic process|GO:0000003,reproduction|GO:0006486,protein glycosylation|GO:0071704,organic substance meta…	GO:0043229,intracellular organelle|GO:0005622,intracellular|GO:0043227,membrane-bounded organelle|GO:0043226,organelle|GO:0031224,intrinsic component of membrane|GO:0005737,cytoplasm|GO:0031985,Golgi cisterna|GO:0031984,organelle subcompartment|GO:0031090,organelle membrane|GO:0016021,integral component of membrane|GO:0016020,membrane|GO:0044431,Golgi apparatus part|GO:0005795,Golgi stack|GO:0005…	GO:0043169,cation binding|GO:0004653,polypeptide N-acetylgalactosaminyltransferase activity|GO:0030246,carbohydrate binding|GO:0043167,ion binding|GO:0003824,catalytic activity|GO:0016740,transferase activity|GO:0005488,binding|GO:0016757,transferase activity, transferring glycosyl groups|GO:0016758,transferase activity, transferring hexosyl groups|GO:0008376,acetylgalactosaminyltransferase activ…	dme01100,Metabolic pathways|dme00512,Mucin type O-Glycan biosynthesis	KOG1416	tRNA(1-methyladenosine) methyltransferase, subunit GCD10
A0A0N7ZCJ0	Uncharacterized protein OS=Scylla olivacea OX=85551 PE=4 SV=1 - [A0A0N7ZCJ0_9EUCA]	0	5.9	1	1	1	1	373	42.2806	8.70459	1.16373	GO:0030154,cell differentiation|GO:0007275,multicellular organism development|GO:0044699,single-organism process|GO:0044267,cellular protein metabolic process|GO:0044260,cellular macromolecule metabolic process|GO:0071704,organic substance metabolic process|GO:0048869,cellular developmental process|GO:0070647,protein modification by small protein conjugation or removal|GO:0032446,protein modifica…		GO:0019787,ubiquitin-like protein transferase activity|GO:0031625,ubiquitin protein ligase binding|GO:0044389,ubiquitin-like protein ligase binding|GO:0004842,ubiquitin-protein transferase activity|GO:0019899,enzyme binding|GO:0003824,catalytic activity|GO:0016740,transferase activity|GO:0005488,binding|GO:0005515,protein binding|GO:0016874,ligase activity|GO:0035639,purine ribonucleoside triphos…	dme04120,Ubiquitin mediated proteolysis	KOG0422	Ubiquitin-protein ligase
A0A0N7ZCJ7	ATP synthase subunit alpha OS=Scylla olivacea OX=85551 PE=3 SV=1 - [A0A0N7ZCJ7_9EUCA]	765.626	33.27	1	18	19	68	550	59.2635	9.1001	0.983889	GO:0022607,cellular component assembly|GO:0070271,protein complex biogenesis|GO:0043933,macromolecular complex subunit organization|GO:0016310,phosphorylation|GO:0023052,signaling|GO:0007165,signal transduction|GO:0035556,intracellular signal transduction|GO:0050789,regulation of biological process|GO:0071840,cellular component organization or biogenesis|GO:0051716,cellular response to stimulus|G…	GO:0005737,cytoplasm|GO:0043231,intracellular membrane-bounded organelle|GO:0005768,endosome|GO:0044464,cell part|GO:0044444,cytoplasmic part|GO:0005623,cell|GO:0005622,intracellular|GO:0043229,intracellular organelle|GO:0012505,endomembrane system|GO:0044424,intracellular part|GO:0043227,membrane-bounded organelle|GO:0043226,organelle|GO:0031982,vesicle|GO:0031410,cytoplasmic vesicle|GO:0097708,…	GO:0035639,purine ribonucleoside triphosphate binding|GO:0005488,binding|GO:0043167,ion binding|GO:1901363,heterocyclic compound binding|GO:1901265,nucleoside phosphate binding|GO:0001882,nucleoside binding|GO:0043168,anion binding|GO:0043169,cation binding|GO:0000166,nucleotide binding|GO:0016740,transferase activity|GO:0001883,purine nucleoside binding|GO:0032549,ribonucleoside binding|GO:00170…	dme00561,Glycerolipid metabolism|dme01100,Metabolic pathways|dme00564,Glycerophospholipid metabolism|dme04070,Phosphatidylinositol signaling system	KOG2796	Uncharacterized conserved protein
A0A0N7ZCV0	Inosine-5'-monophosphate dehydrogenase OS=Scylla olivacea OX=85551 PE=3 SV=1 - [A0A0N7ZCV0_9EUCA]	0	2.53	3	1	1	1	435	46.6227	6.46826	1.02236	GO:0006776,vitamin A metabolic process|GO:0048069,eye pigmentation|GO:0006775,fat-soluble vitamin metabolic process|GO:0048066,developmental pigmentation|GO:0007165,signal transduction|GO:0044283,small molecule biosynthetic process|GO:0042445,hormone metabolic process|GO:0044710,single-organism metabolic process|GO:0044711,single-organism biosynthetic process|GO:0042440,pigment metabolic process|…		GO:0043169,cation binding|GO:0004497,monooxygenase activity|GO:0046872,metal ion binding|GO:0016853,isomerase activity|GO:0051213,dioxygenase activity|GO:0043167,ion binding|GO:0016702,oxidoreductase activity, acting on single donors with incorporation of molecular oxygen, incorporation of two atoms of oxygen|GO:0016701,oxidoreductase activity, acting on single donors with incorporation of molecu…		KOG1285	Beta, beta-carotene 15,15'-dioxygenase and related enzymes
A0A0N7ZCX9	Uncharacterized protein OS=Scylla olivacea OX=85551 PE=4 SV=1 - [A0A0N7ZCX9_9EUCA]	0	19.42	2	5	5	6	309	33.3833	8.06006	0.969073	GO:0006909,phagocytosis|GO:0051716,cellular response to stimulus|GO:0048589,developmental growth|GO:0043207,response to external biotic stimulus|GO:0019731,antibacterial humoral response|GO:0000165,MAPK cascade|GO:0030856,regulation of epithelial cell differentiation|GO:0030855,epithelial cell differentiation|GO:0065007,biological regulation|GO:0030858,positive regulation of epithelial cell diffe…	GO:0005737,cytoplasm|GO:0005622,intracellular|GO:0005623,cell|GO:0044464,cell part|GO:0030425,dendrite|GO:0030424,axon|GO:0097458,neuron part|GO:0036477,somatodendritic compartment|GO:0043005,neuron projection|GO:0044424,intracellular part|GO:0042995,cell projection|GO:0043231,intracellular membrane-bounded organelle|GO:0005634,nucleus|GO:0043229,intracellular organelle|GO:0043227,membrane-bounde…	GO:0035639,purine ribonucleoside triphosphate binding|GO:0060089,molecular transducer activity|GO:0005488,binding|GO:0004871,signal transducer activity|GO:0043167,ion binding|GO:1901363,heterocyclic compound binding|GO:0001883,purine nucleoside binding|GO:0001882,nucleoside binding|GO:0043168,anion binding|GO:0005057,signal transducer activity, downstream of receptor|GO:0032549,ribonucleoside bin…	dme04933,AGE-RAGE signaling pathway in diabetic complications|dme04310,Wnt signaling pathway|dme04931,Insulin resistance|dme04141,Protein processing in endoplasmic reticulum|dme04391,Hippo signaling pathway - fly|dme04068,FoxO signaling pathway	KOG0665	Jun-N-terminal kinase (JNK)
A0A0N7ZD11	GTP-binding nuclear protein OS=Scylla olivacea OX=85551 PE=3 SV=1 - [A0A0N7ZD11_9EUCA]	47.5658	23.72	2	5	5	11	215	24.6027	7.10791	0.96584	GO:0048589,developmental growth|GO:0008582,regulation of synaptic growth at neuromuscular junction|GO:0035107,appendage morphogenesis|GO:0072359,circulatory system development|GO:0072358,cardiovascular system development|GO:0007164,establishment of tissue polarity|GO:0007165,signal transduction|GO:0007166,cell surface receptor signaling pathway|GO:0061028,establishment of endothelial barrier|GO:0…	GO:0019897,extrinsic component of plasma membrane|GO:0009898,cytoplasmic side of plasma membrane|GO:0019898,extrinsic component of membrane|GO:0071944,cell periphery|GO:0098552,side of membrane|GO:0005834,heterotrimeric G-protein complex|GO:0016020,membrane|GO:0044459,plasma membrane part|GO:1902494,catalytic complex|GO:0098562,cytoplasmic side of membrane|GO:0005886,plasma membrane|GO:0031234,ex…	GO:0035639,purine ribonucleoside triphosphate binding|GO:0060089,molecular transducer activity|GO:0044877,macromolecular complex binding|GO:0005488,binding|GO:0004871,signal transducer activity|GO:0001664,G-protein coupled receptor binding|GO:0043167,ion binding|GO:1901363,heterocyclic compound binding|GO:0001883,purine nucleoside binding|GO:0001882,nucleoside binding|GO:0043168,anion binding|GO:…		KOG0082	G-protein alpha subunit (small G protein superfamily)
A0A0N7ZD20	Uncharacterized protein OS=Scylla olivacea OX=85551 PE=3 SV=1 - [A0A0N7ZD20_9EUCA]	26.87	6.03	1	1	1	3	116	11.9764	10.5063	1.02665	GO:0080090,regulation of primary metabolic process|GO:0019222,regulation of metabolic process|GO:0000086,G2/M transition of mitotic cell cycle|GO:0051656,establishment of organelle localization|GO:1901362,organic cyclic compound biosynthetic process|GO:0071840,cellular component organization or biogenesis|GO:0044710,single-organism metabolic process|GO:0010605,negative regulation of macromolecule…	GO:0009330,DNA topoisomerase complex (ATP-hydrolyzing)|GO:0031010,ISWI-type complex|GO:0031974,membrane-enclosed lumen|GO:0043229,intracellular organelle|GO:0043228,non-membrane-bounded organelle|GO:0000228,nuclear chromosome|GO:0016590,ACF complex|GO:0043227,membrane-bounded organelle|GO:0043226,organelle|GO:0070603,SWI/SNF superfamily-type complex|GO:0008623,CHRAC|GO:0031981,nuclear lumen|GO:00…	GO:0000182,rDNA binding|GO:0035639,purine ribonucleoside triphosphate binding|GO:1901363,heterocyclic compound binding|GO:0003916,DNA topoisomerase activity|GO:0044877,macromolecular complex binding|GO:0005488,binding|GO:0016887,ATPase activity|GO:0003677,DNA binding|GO:0000166,nucleotide binding|GO:0003918,DNA topoisomerase type II (ATP-hydrolyzing) activity|GO:0001883,purine nucleoside binding|…		KOG0355	DNA topoisomerase type II
A0A0N7ZD22	Succinate--CoA ligase [ADP/GDP-forming] subunit alpha, mitochondrial OS=Scylla olivacea OX=85551 PE=3 SV=1 - [A0A0N7ZD22_9EUCA]	63.9482	16.21	1	4	4	7	327	34.1328	9.0708	1.15244	GO:0080090,regulation of primary metabolic process|GO:0019222,regulation of metabolic process|GO:0048468,cell development|GO:1901362,organic cyclic compound biosynthetic process|GO:0071840,cellular component organization or biogenesis|GO:0048863,stem cell differentiation|GO:0048864,stem cell development|GO:0042330,taxis|GO:0048869,cellular developmental process|GO:0010721,negative regulation of c…		GO:0044212,transcription regulatory region DNA binding|GO:0001227,transcriptional repressor activity, RNA polymerase II transcription regulatory region sequence-specific binding|GO:0001071,nucleic acid binding transcription factor activity|GO:0043565,sequence-specific DNA binding|GO:0003700,transcription factor activity, sequence-specific DNA binding|GO:0001012,RNA polymerase II regulatory region…		KOG2462	C2H2-type Zn-finger protein
A0A0N7ZD62	Uncharacterized protein OS=Scylla olivacea OX=85551 PE=4 SV=1 - [A0A0N7ZD62_9EUCA]	107.293	17.94	4	5	5	8	340	37.3879	6.44287	1.0692	GO:0006909,phagocytosis|GO:0019222,regulation of metabolic process|GO:0048468,cell development|GO:0009167,purine ribonucleoside monophosphate metabolic process|GO:0009165,nucleotide biosynthetic process|GO:0009163,nucleoside biosynthetic process|GO:0009161,ribonucleoside monophosphate metabolic process|GO:1901362,organic cyclic compound biosynthetic process|GO:0042451,purine nucleoside biosynthet…	GO:0016020,membrane|GO:0044464,cell part|GO:0031975,envelope|GO:0043226,organelle|GO:0043229,intracellular organelle|GO:0043228,non-membrane-bounded organelle|GO:0005622,intracellular|GO:0043227,membrane-bounded organelle|GO:0005875,microtubule associated complex|GO:0005856,cytoskeleton|GO:0033178,proton-transporting two-sector ATPase complex, catalytic domain|GO:0031090,organelle membrane|GO:009…	GO:0035639,purine ribonucleoside triphosphate binding|GO:0036442,hydrogen-exporting ATPase activity|GO:0005488,binding|GO:0016887,ATPase activity|GO:0043167,ion binding|GO:1901363,heterocyclic compound binding|GO:0032550,purine ribonucleoside binding|GO:0001882,nucleoside binding|GO:0043168,anion binding|GO:0042625,ATPase coupled ion transmembrane transporter activity|GO:0042626,ATPase activity, …	dme00190,Oxidative phosphorylation|dme01100,Metabolic pathways	KOG1353	F0F1-type ATP synthase, alpha subunit
A0A0N7ZD72	Uncharacterized protein OS=Scylla olivacea OX=85551 PE=4 SV=1 - [A0A0N7ZD72_9EUCA]	0	2.51	1	1	1	1	279	30.5036	8.01611	1.11426					KOG2550	IMP dehydrogenase/GMP reductase
A0A0N7ZD93	Staphylococcal nuclease domain-containing protein OS=Scylla olivacea OX=85551 PE=4 SV=1 - [A0A0N7ZD93_9EUCA]	0	1.57	4	2	2	2	891	99.4218	7.72314	0.984335	GO:0034440,lipid oxidation|GO:0006631,fatty acid metabolic process|GO:0042594,response to starvation|GO:0006635,fatty acid beta-oxidation|GO:0009991,response to extracellular stimulus|GO:0019752,carboxylic acid metabolic process|GO:0044248,cellular catabolic process|GO:0009062,fatty acid catabolic process|GO:0044281,small molecule metabolic process|GO:0044282,small molecule catabolic process|GO:0…	GO:0031974,membrane-enclosed lumen|GO:0042579,microbody|GO:0043229,intracellular organelle|GO:0043228,non-membrane-bounded organelle|GO:0043227,membrane-bounded organelle|GO:0005875,microtubule associated complex|GO:0005856,cytoskeleton|GO:0036125,fatty acid beta-oxidation multienzyme complex|GO:0005811,lipid particle|GO:0005777,peroxisome|GO:0005739,mitochondrion|GO:0043226,organelle|GO:0044430,…	GO:0016614,oxidoreductase activity, acting on CH-OH group of donors|GO:0016616,oxidoreductase activity, acting on the CH-OH group of donors, NAD or NADP as acceptor|GO:0003824,catalytic activity|GO:0016835,carbon-oxygen lyase activity|GO:0016836,hydro-lyase activity|GO:0004300,enoyl-CoA hydratase activity|GO:0016509,long-chain-3-hydroxyacyl-CoA dehydrogenase activity|GO:0003857,3-hydroxyacyl-CoA …	dme00280,Valine, leucine and isoleucine degradation|dme00410,beta-Alanine metabolism|dme00650,Butanoate metabolism|dme01212,Fatty acid metabolism|dme00640,Propanoate metabolism|dme01200,Carbon metabolism|dme01040,Biosynthesis of unsaturated fatty acids|dme00380,Tryptophan metabolism|dme00062,Fatty acid elongation|dme01100,Metabolic pathways|dme00071,Fatty acid degradation|dme00310,Lysine degradat…	KOG2304	3-hydroxyacyl-CoA dehydrogenase
A0A0N7ZDA5	Coatomer subunit beta OS=Scylla olivacea OX=85551 PE=4 SV=1 - [A0A0N7ZDA5_9EUCA]	28.9298	4.9	1	3	3	4	959	106.785	5.79541	1.01013	GO:0051169,nuclear transport|GO:0051168,nuclear export|GO:0048468,cell development|GO:0007163,establishment or maintenance of cell polarity|GO:0007165,signal transduction|GO:0030182,neuron differentiation|GO:0051656,establishment of organelle localization|GO:0051653,spindle localization|GO:0051716,cellular response to stimulus|GO:0000003,reproduction|GO:0070727,cellular macromolecule localization…	GO:0043229,intracellular organelle|GO:0043228,non-membrane-bounded organelle|GO:0043227,membrane-bounded organelle|GO:0043226,organelle|GO:0005856,cytoskeleton|GO:0005819,spindle|GO:0005874,microtubule|GO:0005634,nucleus|GO:0005811,lipid particle|GO:0005875,microtubule associated complex|GO:0044430,cytoskeletal part|GO:0005737,cytoplasm|GO:0015630,microtubule cytoskeleton|GO:0005880,nuclear micro…	GO:0035639,purine ribonucleoside triphosphate binding|GO:0005488,binding|GO:0043167,ion binding|GO:1901363,heterocyclic compound binding|GO:1901265,nucleoside phosphate binding|GO:0001882,nucleoside binding|GO:0043168,anion binding|GO:0016462,pyrophosphatase activity|GO:0000166,nucleotide binding|GO:0032561,guanyl ribonucleotide binding|GO:0001883,purine nucleoside binding|GO:0032549,ribonucleosi…	dme03013,RNA transport|dme03008,Ribosome biogenesis in eukaryotes	KOG0096	GTPase Ran/TC4/GSP1 (nuclear protein transport pathway), small G protein superfamily
A0A0N7ZDA6	Uncharacterized protein OS=Scylla olivacea OX=85551 PE=4 SV=1 - [A0A0N7ZDA6_9EUCA]	59.5487	14.54	2	6	6	10	282	30.1345	8.76318	0.980822	GO:0009167,purine ribonucleoside monophosphate metabolic process|GO:0009165,nucleotide biosynthetic process|GO:0009163,nucleoside biosynthetic process|GO:0009161,ribonucleoside monophosphate metabolic process|GO:1901362,organic cyclic compound biosynthetic process|GO:0042451,purine nucleoside biosynthetic process|GO:0009168,purine ribonucleoside monophosphate biosynthetic process|GO:0044710,singl…	GO:0044464,cell part|GO:0031975,envelope|GO:0043229,intracellular organelle|GO:0043227,membrane-bounded organelle|GO:0043226,organelle|GO:0031224,intrinsic component of membrane|GO:0005737,cytoplasm|GO:0045263,proton-transporting ATP synthase complex, coupling factor F(o)|GO:0031090,organelle membrane|GO:0098796,membrane protein complex|GO:0016021,integral component of membrane|GO:0016020,membran…	GO:0036442,hydrogen-exporting ATPase activity|GO:0005488,binding|GO:0016887,ATPase activity|GO:0042625,ATPase coupled ion transmembrane transporter activity|GO:0042626,ATPase activity, coupled to transmembrane movement of substances|GO:0016820,hydrolase activity, acting on acid anhydrides, catalyzing transmembrane movement of substances|GO:0042623,ATPase activity, coupled|GO:0015077,monovalent in…	dme00190,Oxidative phosphorylation|dme01100,Metabolic pathways	KOG3025	Mitochondrial F1F0-ATP synthase, subunit c/ATP9/proteolipid
A0A0N7ZDC1	Obg-like ATPase 1 OS=Scylla olivacea OX=85551 PE=3 SV=1 - [A0A0N7ZDC1_9EUCA]	114.925	9.92	5	3	4	8	393	44.3712	7.41553	0.941587	GO:0030154,cell differentiation|GO:0019752,carboxylic acid metabolic process|GO:0006099,tricarboxylic acid cycle|GO:0009060,aerobic respiration|GO:0044281,small molecule metabolic process|GO:0006091,generation of precursor metabolites and energy|GO:0072350,tricarboxylic acid metabolic process|GO:0007275,multicellular organism development|GO:0044699,single-organism process|GO:0044710,single-organi…	GO:0005737,cytoplasm|GO:0043231,intracellular membrane-bounded organelle|GO:0044464,cell part|GO:0043229,intracellular organelle|GO:0005739,mitochondrion|GO:0005622,intracellular|GO:0044444,cytoplasmic part|GO:0005623,cell|GO:0044424,intracellular part|GO:0043227,membrane-bounded organelle|GO:0043226,organelle|GO:0031974,membrane-enclosed lumen|GO:0042709,succinate-CoA ligase complex|GO:0045244,s…	GO:0035639,purine ribonucleoside triphosphate binding|GO:0005488,binding|GO:0043167,ion binding|GO:1901363,heterocyclic compound binding|GO:1901265,nucleoside phosphate binding|GO:0001882,nucleoside binding|GO:0043168,anion binding|GO:0000166,nucleotide binding|GO:0032561,guanyl ribonucleotide binding|GO:0001883,purine nucleoside binding|GO:0032549,ribonucleoside binding|GO:0004774,succinate-CoA …	dme00640,Propanoate metabolism|dme01100,Metabolic pathways|dme00020,Citrate cycle (TCA cycle)|dme01200,Carbon metabolism	KOG1255	Succinyl-CoA synthetase, alpha subunit
A0A0N7ZDC4	Uncharacterized protein OS=Scylla olivacea OX=85551 PE=3 SV=1 - [A0A0N7ZDC4_9EUCA]	0	1.13	2	1	1	1	620	70.1881	7.29834	1.17299
A0A0N7ZDC8	Uncharacterized protein OS=Scylla olivacea OX=85551 PE=4 SV=1 - [A0A0N7ZDC8_9EUCA]	38.18	5.71	2	1	1	1	280	32.4643	8.86572	1.02898	GO:0080090,regulation of primary metabolic process|GO:0019222,regulation of metabolic process|GO:0007476,imaginal disc-derived wing morphogenesis|GO:0035107,appendage morphogenesis|GO:1901362,organic cyclic compound biosynthetic process|GO:1901360,organic cyclic compound metabolic process|GO:0007517,muscle organ development|GO:0048513,animal organ development|GO:0016203,muscle attachment|GO:00602…	GO:0043231,intracellular membrane-bounded organelle|GO:0005634,nucleus|GO:0044464,cell part|GO:0005623,cell|GO:0005622,intracellular|GO:0043229,intracellular organelle|GO:0044424,intracellular part|GO:0043227,membrane-bounded organelle|GO:0043226,organelle	GO:0044212,transcription regulatory region DNA binding|GO:0005515,protein binding|GO:0003700,transcription factor activity, sequence-specific DNA binding|GO:0097159,organic cyclic compound binding|GO:0008134,transcription factor binding|GO:0003677,DNA binding|GO:0001067,regulatory region nucleic acid binding|GO:0005488,binding|GO:0003676,nucleic acid binding|GO:0000975,regulatory region DNA bindi…		KOG3898	Transcription factor NeuroD and related HTH proteins
A0A0N7ZDD3	Uncharacterized protein OS=Scylla olivacea OX=85551 PE=3 SV=1 - [A0A0N7ZDD3_9EUCA]	33.28	1.4	1	1	1	1	783	86.849	8.29443	0.75452	GO:0009892,negative regulation of metabolic process|GO:0080090,regulation of primary metabolic process|GO:0019222,regulation of metabolic process|GO:0031326,regulation of cellular biosynthetic process|GO:0031323,regulation of cellular metabolic process|GO:0090304,nucleic acid metabolic process|GO:0090305,nucleic acid phosphodiester bond hydrolysis|GO:0010629,negative regulation of gene expression…	GO:0043229,intracellular organelle|GO:0043228,non-membrane-bounded organelle|GO:0043226,organelle|GO:0005856,cytoskeleton|GO:0005811,lipid particle|GO:0030529,intracellular ribonucleoprotein complex|GO:0044430,cytoskeletal part|GO:0005875,microtubule associated complex|GO:0005737,cytoplasm|GO:0015630,microtubule cytoskeleton|GO:0031332,RNAi effector complex|GO:0043234,protein complex|GO:0032991,m…	GO:0016787,hydrolase activity|GO:0004518,nuclease activity|GO:0003713,transcription coactivator activity|GO:0003712,transcription cofactor activity|GO:0016788,hydrolase activity, acting on ester bonds|GO:0003824,catalytic activity|GO:0000989,transcription factor activity, transcription factor binding|GO:0000988,transcription factor activity, protein binding		KOG2039	Transcriptional coactivator p100
A0A0N7ZDD9	Uncharacterized protein OS=Scylla olivacea OX=85551 PE=4 SV=1 - [A0A0N7ZDD9_9EUCA]	0	1.56	1	1	1	1	1026	116.698	6.99072	1.08021					KOG1058	Vesicle coat complex COPI, beta subunit
A0A0N7ZDE0	Uncharacterized protein OS=Scylla olivacea OX=85551 PE=3 SV=1 - [A0A0N7ZDE0_9EUCA]	38.11	2.51	2	1	1	1	438	49.8744	9.26123	1.06535	GO:0051049,regulation of transport|GO:0048468,cell development|GO:0060491,regulation of cell projection assembly|GO:0007291,sperm individualization|GO:0007165,signal transduction|GO:0034765,regulation of ion transmembrane transport|GO:0031344,regulation of cell projection organization|GO:0034762,regulation of transmembrane transport|GO:0051716,cellular response to stimulus|GO:0000003,reproduction…	GO:0016020,membrane|GO:0031975,envelope|GO:0043229,intracellular organelle|GO:0043228,non-membrane-bounded organelle|GO:0005622,intracellular|GO:0043227,membrane-bounded organelle|GO:0005875,microtubule associated complex|GO:0031224,intrinsic component of membrane|GO:0005856,cytoskeleton|GO:0046930,pore complex|GO:0031090,organelle membrane|GO:0016021,integral component of membrane|GO:0005811,lip…	GO:0022891,substrate-specific transmembrane transporter activity|GO:0005244,voltage-gated ion channel activity|GO:0022836,gated channel activity|GO:0005215,transporter activity|GO:0008509,anion transmembrane transporter activity|GO:0015288,porin activity|GO:0008308,voltage-gated anion channel activity|GO:0015075,ion transmembrane transporter activity|GO:0022832,voltage-gated channel activity|GO:0…		KOG3126	Porin/voltage-dependent anion-selective channel protein
A0A0N7ZDE2	Uncharacterized protein OS=Scylla olivacea OX=85551 PE=4 SV=1 - [A0A0N7ZDE2_9EUCA]	0	3.11	1	1	1	1	322	36.9242	6.13818	0.5487
A0A0N7ZDI5	Uncharacterized protein OS=Scylla olivacea OX=85551 PE=4 SV=1 - [A0A0N7ZDI5_9EUCA]	27.59	1.99	1	1	1	1	351	39.7772	7.50342	0.959295	GO:0008152,metabolic process	GO:0005737,cytoplasm|GO:0044464,cell part|GO:0005623,cell|GO:0005622,intracellular|GO:0044424,intracellular part	GO:0035639,purine ribonucleoside triphosphate binding|GO:0044877,macromolecular complex binding|GO:0005488,binding|GO:0016887,ATPase activity|GO:0043167,ion binding|GO:1901363,heterocyclic compound binding|GO:0001883,purine nucleoside binding|GO:0001882,nucleoside binding|GO:0043168,anion binding|GO:0043169,cation binding|GO:0016462,pyrophosphatase activity|GO:0000166,nucleotide binding|GO:003256…		KOG1491	Predicted GTP-binding protein (ODN superfamily)
A0A0N7ZDI7	Uncharacterized protein OS=Scylla olivacea OX=85551 PE=4 SV=1 - [A0A0N7ZDI7_9EUCA]	0	3.52	2	2	2	2	398	46.1193	5.32568	1.01019	GO:0044238,primary metabolic process|GO:0019752,carboxylic acid metabolic process|GO:0090304,nucleic acid metabolic process|GO:0044249,cellular biosynthetic process|GO:0034641,cellular nitrogen compound metabolic process|GO:0006807,nitrogen compound metabolic process|GO:0044281,small molecule metabolic process|GO:0034645,cellular macromolecule biosynthetic process|GO:0034660,ncRNA metabolic proce…	GO:0043234,protein complex|GO:0005737,cytoplasm|GO:0017101,aminoacyl-tRNA synthetase multienzyme complex|GO:0032991,macromolecular complex|GO:0044464,cell part|GO:0005623,cell|GO:0005622,intracellular|GO:0044424,intracellular part	GO:0035639,purine ribonucleoside triphosphate binding|GO:0005488,binding|GO:0000166,nucleotide binding|GO:1901363,heterocyclic compound binding|GO:1901265,nucleoside phosphate binding|GO:0001882,nucleoside binding|GO:0043168,anion binding|GO:0004812,aminoacyl-tRNA ligase activity|GO:0004814,arginine-tRNA ligase activity|GO:0043167,ion binding|GO:0001883,purine nucleoside binding|GO:0032549,ribonu…	dme00970,Aminoacyl-tRNA biosynthesis	KOG4426	Arginyl-tRNA synthetase
A0A0N7ZDJ6	Uncharacterized protein OS=Scylla olivacea OX=85551 PE=4 SV=1 - [A0A0N7ZDJ6_9EUCA]	0	1.47	1	1	1	1	409	47.1928	8.93896	1.05362	GO:0009991,response to extracellular stimulus|GO:0030154,cell differentiation|GO:0071496,cellular response to external stimulus|GO:0042594,response to starvation|GO:0007275,multicellular organism development|GO:0071840,cellular component organization or biogenesis|GO:0051716,cellular response to stimulus|GO:0048869,cellular developmental process|GO:0042254,ribosome biogenesis|GO:0044699,single-or…	GO:0043231,intracellular membrane-bounded organelle|GO:0005634,nucleus|GO:0044464,cell part|GO:0005623,cell|GO:0005622,intracellular|GO:0043229,intracellular organelle|GO:0044424,intracellular part|GO:0043227,membrane-bounded organelle|GO:0043226,organelle|GO:0032991,macromolecular complex|GO:1990904,ribonucleoprotein complex|GO:0030686,90S preribosome|GO:0030684,preribosome|GO:0030529,intracellu…	GO:0035639,purine ribonucleoside triphosphate binding|GO:0005488,binding|GO:0003676,nucleic acid binding|GO:0043167,ion binding|GO:1901363,heterocyclic compound binding|GO:1901265,nucleoside phosphate binding|GO:0001882,nucleoside binding|GO:0043168,anion binding|GO:0019001,guanyl nucleotide binding|GO:0000166,nucleotide binding|GO:0032561,guanyl ribonucleotide binding|GO:0001883,purine nucleosid…	dme03008,Ribosome biogenesis in eukaryotes	KOG2883	NIPSNAP1 protein
A0A0N7ZDK2	Uncharacterized protein OS=Scylla olivacea OX=85551 PE=4 SV=1 - [A0A0N7ZDK2_9EUCA]	0	2.05	2	1	1	1	293	33.5787	9.65674	1.45752
A0A0N7ZDL2	Uncharacterized protein OS=Scylla olivacea OX=85551 PE=4 SV=1 - [A0A0N7ZDL2_9EUCA]	62.34	7.31	2	1	1	1	260	29.6295	10.2427	0.848394	GO:0044238,primary metabolic process|GO:0019538,protein metabolic process|GO:0043170,macromolecule metabolic process|GO:0071704,organic substance metabolic process|GO:0008152,metabolic process|GO:0006508,proteolysis|GO:1901564,organonitrogen compound metabolic process|GO:0006807,nitrogen compound metabolic process	GO:0005737,cytoplasm|GO:0043231,intracellular membrane-bounded organelle|GO:0016021,integral component of membrane|GO:0016020,membrane|GO:0044464,cell part|GO:0044444,cytoplasmic part|GO:0005739,mitochondrion|GO:0005622,intracellular|GO:0043229,intracellular organelle|GO:0005623,cell|GO:0044424,intracellular part|GO:0044425,membrane part|GO:0043227,membrane-bounded organelle|GO:0043226,organelle|…	GO:0004175,endopeptidase activity|GO:0035639,purine ribonucleoside triphosphate binding|GO:0008270,zinc ion binding|GO:0016887,ATPase activity|GO:0008233,peptidase activity|GO:0043167,ion binding|GO:1901363,heterocyclic compound binding|GO:0001883,purine nucleoside binding|GO:0001882,nucleoside binding|GO:0043168,anion binding|GO:0043169,cation binding|GO:0046914,transition metal ion binding|GO:0…		KOG0731	AAA+type ATPase containing the peptidase M41 domain
A0A0N7ZDL3	40S ribosomal protein S4 OS=Scylla olivacea OX=85551 PE=3 SV=1 - [A0A0N7ZDL3_9EUCA]	41.0733	20.31	2	7	7	9	261	29.4941	10.3452	0.995251	GO:0044238,primary metabolic process|GO:0006631,fatty acid metabolic process|GO:0006629,lipid metabolic process|GO:0006082,organic acid metabolic process|GO:0044699,single-organism process|GO:0009987,cellular process|GO:0044710,single-organism metabolic process|GO:0019752,carboxylic acid metabolic process|GO:0032787,monocarboxylic acid metabolic process|GO:0071704,organic substance metabolic proc…		GO:0016614,oxidoreductase activity, acting on CH-OH group of donors|GO:0016616,oxidoreductase activity, acting on the CH-OH group of donors, NAD or NADP as acceptor|GO:0003824,catalytic activity|GO:0003857,3-hydroxyacyl-CoA dehydrogenase activity|GO:0016491,oxidoreductase activity	dme01100,Metabolic pathways|dme00040,Pentose and glucuronate interconversions
A0A0N7ZDL8	Uncharacterized protein OS=Scylla olivacea OX=85551 PE=4 SV=1 - [A0A0N7ZDL8_9EUCA]	28.0216	23.02	1	3	3	3	126	14.5186	8.60205	0.923682	GO:0044267,cellular protein metabolic process|GO:0006468,protein phosphorylation|GO:0044260,cellular macromolecule metabolic process|GO:0044238,primary metabolic process|GO:0019538,protein metabolic process|GO:0016310,phosphorylation|GO:0009987,cellular process|GO:0043412,macromolecule modification|GO:0006464,cellular protein modification process|GO:0043170,macromolecule metabolic process|GO:0071…	GO:0005737,cytoplasm|GO:0032991,macromolecular complex|GO:0043231,intracellular membrane-bounded organelle|GO:0005634,nucleus|GO:0016020,membrane|GO:0044464,cell part|GO:0005623,cell|GO:0005622,intracellular|GO:0043229,intracellular organelle|GO:0071944,cell periphery|GO:0005886,plasma membrane|GO:0044424,intracellular part|GO:0070864,sperm individualization complex|GO:0043227,membrane-bounded or…	GO:0035639,purine ribonucleoside triphosphate binding|GO:0004672,protein kinase activity|GO:0043167,ion binding|GO:1901363,heterocyclic compound binding|GO:0001883,purine nucleoside binding|GO:0001882,nucleoside binding|GO:0043168,anion binding|GO:0000166,nucleotide binding|GO:0004674,protein serine/threonine kinase activity|GO:0016740,transferase activity|GO:1901265,nucleoside phosphate binding|…		KOG1165	Casein kinase (serine/threonine/tyrosine protein kinase)
A0A0N7ZDM7	Uncharacterized protein OS=Scylla olivacea OX=85551 PE=4 SV=1 - [A0A0N7ZDM7_9EUCA]	0	3.08	1	1	1	1	422	47.631	6.99072	1.15127
A0A0N7ZDN1	Proteasome subunit alpha type OS=Scylla olivacea OX=85551 PE=3 SV=1 - [A0A0N7ZDN1_9EUCA]	28.7968	7.72	1	2	2	3	246	27.7225	6.13818	0.961098	GO:0043933,macromolecular complex subunit organization|GO:0006473,protein acetylation|GO:0006475,internal protein amino acid acetylation|GO:1903047,mitotic cell cycle process|GO:0000226,microtubule cytoskeleton organization|GO:0018193,peptidyl-amino acid modification|GO:0007064,mitotic sister chromatid cohesion|GO:0007067,mitotic nuclear division|GO:0044699,single-organism process|GO:0007062,sist…	GO:0031974,membrane-enclosed lumen|GO:0043229,intracellular organelle|GO:0043228,non-membrane-bounded organelle|GO:0000785,chromatin|GO:0000228,nuclear chromosome|GO:0043227,membrane-bounded organelle|GO:0043226,organelle|GO:0031981,nuclear lumen|GO:0005634,nucleus|GO:0044454,nuclear chromosome part|GO:0005694,chromosome|GO:0000790,nuclear chromatin|GO:0032991,macromolecular complex|GO:0043231,in…	GO:0043169,cation binding|GO:0008080,N-acetyltransferase activity|GO:0016740,transferase activity|GO:0043167,ion binding|GO:0003824,catalytic activity|GO:0016407,acetyltransferase activity|GO:0016746,transferase activity, transferring acyl groups|GO:0016747,transferase activity, transferring acyl groups other than amino-acyl groups|GO:0016410,N-acyltransferase activity|GO:0046872,metal ion bindin…
A0A0N7ZDP4	Uncharacterized protein OS=Scylla olivacea OX=85551 PE=3 SV=1 - [A0A0N7ZDP4_9EUCA]	40.89	19.1	4	4	4	5	178	20.2719	9.90576	0.927452	GO:0031110,regulation of microtubule polymerization or depolymerization|GO:0031111,negative regulation of microtubule polymerization or depolymerization|GO:0008104,protein localization|GO:0031114,regulation of microtubule depolymerization|GO:0006904,vesicle docking involved in exocytosis|GO:0006836,neurotransmitter transport|GO:0048468,cell development|GO:0006903,vesicle targeting|GO:0061024,memb…	GO:0043234,protein complex|GO:0005737,cytoplasm|GO:0032991,macromolecular complex|GO:0000145,exocyst|GO:0044464,cell part|GO:0005623,cell|GO:0005622,intracellular|GO:0044444,cytoplasmic part|GO:0071944,cell periphery|GO:0005938,cell cortex|GO:0044424,intracellular part|GO:0044448,cell cortex part|GO:0099568,cytoplasmic region|GO:0097458,neuron part|GO:0044456,synapse part|GO:0098793,presynapse|GO…			KOG2215	Exocyst complex subunit
A0A0N7ZDQ0	Uncharacterized protein OS=Scylla olivacea OX=85551 PE=4 SV=1 - [A0A0N7ZDQ0_9EUCA]	30.44	1.32	2	2	2	2	1137	125.737	5.36377	0.901614	GO:0016319,mushroom body development|GO:0032502,developmental process|GO:0044710,single-organism metabolic process|GO:0044707,single-multicellular organism process|GO:0060322,head development|GO:0007420,brain development|GO:0007399,nervous system development|GO:0032501,multicellular organismal process|GO:0048856,anatomical structure development|GO:0044767,single-organism developmental process|GO:…		GO:0004033,aldo-keto reductase (NADP) activity|GO:0004032,alditol:NADP+ 1-oxidoreductase activity|GO:0016614,oxidoreductase activity, acting on CH-OH group of donors|GO:0016616,oxidoreductase activity, acting on the CH-OH group of donors, NAD or NADP as acceptor|GO:0008106,alcohol dehydrogenase (NADP+) activity|GO:0003824,catalytic activity|GO:0016491,oxidoreductase activity	dme00051,Fructose and mannose metabolism|dme00561,Glycerolipid metabolism|dme00052,Galactose metabolism|dme01100,Metabolic pathways|dme00040,Pentose and glucuronate interconversions	KOG1577	Aldo/keto reductase family proteins
A0A0N7ZDQ5	Uncharacterized protein OS=Scylla olivacea OX=85551 PE=3 SV=1 - [A0A0N7ZDQ5_9EUCA]	0	1.24	1	1	1	1	485	54.6498	7.91357	0.947378	GO:0032502,developmental process|GO:0044707,single-multicellular organism process|GO:0030030,cell projection organization|GO:0030154,cell differentiation|GO:0048468,cell development|GO:0031175,neuron projection development|GO:0009653,anatomical structure morphogenesis|GO:0007275,multicellular organism development|GO:0044699,single-organism process|GO:0000904,cell morphogenesis involved in differe…	GO:0005737,cytoplasm|GO:0016020,membrane|GO:0044464,cell part|GO:0005623,cell|GO:0005622,intracellular|GO:0071944,cell periphery|GO:0005886,plasma membrane|GO:0044424,intracellular part	GO:0005488,binding|GO:0005515,protein binding		KOG4244	Failed axon connections (fax) protein/glutathione S-transferase-like protein
A0A0N7ZDR0	Uncharacterized protein OS=Scylla olivacea OX=85551 PE=3 SV=1 - [A0A0N7ZDR0_9EUCA]	29.65	6.69	1	4	4	7	478	54.7671	10.3599	0.934471	GO:0032502,developmental process|GO:0048856,anatomical structure development|GO:0080090,regulation of primary metabolic process|GO:0019222,regulation of metabolic process|GO:0060439,trachea morphogenesis|GO:0031326,regulation of cellular biosynthetic process|GO:0031323,regulation of cellular metabolic process|GO:0046349,amino sugar biosynthetic process|GO:0090304,nucleic acid metabolic process|GO…	GO:0005737,cytoplasm|GO:0045177,apical part of cell|GO:0044464,cell part|GO:0005623,cell|GO:0005622,intracellular|GO:0044424,intracellular part			KOG3701	TGFbeta receptor signaling protein SMAD and related proteins
A0A0N7ZDR2	T-complex protein 1 subunit delta OS=Scylla olivacea OX=85551 PE=3 SV=1 - [A0A0N7ZDR2_9EUCA]	68.2243	22.66	4	13	13	18	534	57.6306	7.91357	0.973254	GO:0006631,fatty acid metabolic process|GO:0050896,response to stimulus|GO:0019752,carboxylic acid metabolic process|GO:0006805,xenobiotic metabolic process|GO:0009410,response to xenobiotic stimulus|GO:0044281,small molecule metabolic process|GO:0070887,cellular response to chemical stimulus|GO:0042221,response to chemical|GO:0014074,response to purine-containing compound|GO:0044699,single-organ…	GO:0005783,endoplasmic reticulum|GO:0005789,endoplasmic reticulum membrane|GO:0042175,nuclear outer membrane-endoplasmic reticulum membrane network|GO:0043229,intracellular organelle|GO:0043227,membrane-bounded organelle|GO:0043226,organelle|GO:0005737,cytoplasm|GO:0044446,intracellular organelle part|GO:0031090,organelle membrane|GO:0016020,membrane|GO:0044432,endoplasmic reticulum part|GO:00985…	GO:0043169,cation binding|GO:0004497,monooxygenase activity|GO:0046914,transition metal ion binding|GO:0020037,heme binding|GO:0046906,tetrapyrrole binding|GO:0097159,organic cyclic compound binding|GO:0016705,oxidoreductase activity, acting on paired donors, with incorporation or reduction of molecular oxygen|GO:0016713,oxidoreductase activity, acting on paired donors, with incorporation or redu…		KOG0158	Cytochrome P450 CYP3/CYP5/CYP6/CYP9 subfamilies
A0A0N7ZDR5	Uncharacterized protein OS=Scylla olivacea OX=85551 PE=3 SV=1 - [A0A0N7ZDR5_9EUCA]	36.09	8.26	1	4	4	4	436	47.3827	5.45264	0.966943
A0A0N9EIN2	Receptor for activated protein kinase C OS=Eriocheir sinensis OX=95602 PE=2 SV=1 - [A0A0N9EIN2_ERISI]	36.11	11.64	3	4	4	4	318	35.6177	7.94287	0.957723	GO:0008104,protein localization|GO:0048468,cell development|GO:0007610,behavior|GO:0007292,female gamete generation|GO:0008062,eclosion rhythm|GO:0071840,cellular component organization or biogenesis|GO:0071684,organism emergence from protective structure|GO:0000003,reproduction|GO:0048869,cellular developmental process|GO:0048511,rhythmic process|GO:0048512,circadian behavior|GO:0048519,negative…	GO:0005737,cytoplasm|GO:0005622,intracellular|GO:0032991,macromolecular complex|GO:0043231,intracellular membrane-bounded organelle|GO:0071011,precatalytic spliceosome|GO:0071013,catalytic step 2 spliceosome|GO:0044464,cell part|GO:0005623,cell|GO:0043226,organelle|GO:0044446,intracellular organelle part|GO:0043229,intracellular organelle|GO:0044428,nuclear part|GO:0044422,organelle part|GO:00444…	GO:0005488,binding|GO:0043169,cation binding|GO:0046914,transition metal ion binding|GO:0097159,organic cyclic compound binding|GO:0044822,poly(A) RNA binding|GO:0008270,zinc ion binding|GO:0000166,nucleotide binding|GO:0036094,small molecule binding|GO:0043167,ion binding|GO:0003723,RNA binding|GO:0003676,nucleic acid binding|GO:0046872,metal ion binding|GO:1901363,heterocyclic compound binding|…		KOG0109	RNA-binding protein LARK, contains RRM and retroviral-type Zn-finger domains
A0A0N9EJJ5	Hemocyanin OS=Eriphia verrucosa OX=483417 GN=H PE=2 SV=1 - [A0A0N9EJJ5_ERIVE]	33.2627	5.19	14	1	5	29	674	77.1786	5.63037	0.952296	GO:0043933,macromolecular complex subunit organization|GO:1903047,mitotic cell cycle process|GO:1901564,organonitrogen compound metabolic process|GO:0044249,cellular biosynthetic process|GO:0034641,cellular nitrogen compound metabolic process|GO:0006807,nitrogen compound metabolic process|GO:0000226,microtubule cytoskeleton organization|GO:0034645,cellular macromolecule biosynthetic process|GO:19…	GO:0005737,cytoplasm|GO:0032991,macromolecular complex|GO:0005840,ribosome|GO:0043232,intracellular non-membrane-bounded organelle|GO:0044464,cell part|GO:0044444,cytoplasmic part|GO:0005623,cell|GO:0030529,intracellular ribonucleoprotein complex|GO:0043229,intracellular organelle|GO:0043228,non-membrane-bounded organelle|GO:0044424,intracellular part|GO:0005622,intracellular|GO:0043226,organelle…	GO:0097159,organic cyclic compound binding|GO:0019843,rRNA binding|GO:0003735,structural constituent of ribosome|GO:0003723,RNA binding|GO:0003676,nucleic acid binding|GO:0005198,structural molecule activity|GO:1901363,heterocyclic compound binding|GO:0005488,binding	dme03010,Ribosome	KOG0378	40S ribosomal protein S4
A0A0P4VNE7	Proteasome subunit alpha type OS=Scylla olivacea OX=85551 PE=3 SV=1 - [A0A0P4VNE7_9EUCA]	69.2107	7.48	1	2	2	3	254	28.1548	5.42725	1.04902	GO:0048675,axon extension|GO:0048666,neuron development|GO:0044707,single-multicellular organism process|GO:0016055,Wnt signaling pathway|GO:0048589,developmental growth|GO:0048588,developmental cell growth|GO:0030030,cell projection organization|GO:0030154,cell differentiation|GO:0048468,cell development|GO:0016358,dendrite development|GO:0006928,movement of cell or subcellular component|GO:0050…	GO:0005623,cell|GO:0044421,extracellular region part|GO:0044464,cell part|GO:0030425,dendrite|GO:0031012,extracellular matrix|GO:0097458,neuron part|GO:0005576,extracellular region|GO:0036477,somatodendritic compartment|GO:0043005,neuron projection|GO:0042995,cell projection|GO:0005578,proteinaceous extracellular matrix|GO:0005615,extracellular space	GO:0005109,frizzled binding|GO:0005488,binding|GO:0005515,protein binding|GO:0001664,G-protein coupled receptor binding|GO:0005102,receptor binding	dme04310,Wnt signaling pathway	KOG3501	Molecular chaperone Prefoldin, subunit 1
A0A0P4VNF4	ATP synthase subunit beta OS=Scylla olivacea OX=85551 PE=3 SV=1 - [A0A0P4VNF4_9EUCA]	1398.65	45.14	7	17	17	102	525	56.1472	5.46533	0.973282	GO:0044238,primary metabolic process|GO:0019220,regulation of phosphate metabolic process|GO:0080090,regulation of primary metabolic process|GO:0019222,regulation of metabolic process|GO:0048584,positive regulation of response to stimulus|GO:0048583,regulation of response to stimulus|GO:0007292,female gamete generation|GO:0044257,cellular protein catabolic process|GO:0007165,signal transduction|G…	GO:0044464,cell part|GO:0043229,intracellular organelle|GO:0043228,non-membrane-bounded organelle|GO:0070938,contractile ring|GO:0043227,membrane-bounded organelle|GO:0043226,organelle|GO:0005856,cytoskeleton|GO:0045171,intercellular bridge|GO:0005813,centrosome|GO:0005815,microtubule organizing center|GO:0044430,cytoskeletal part|GO:0005737,cytoplasm|GO:0015630,microtubule cytoskeleton|GO:001250…	GO:0016787,hydrolase activity|GO:0019783,ubiquitin-like protein-specific protease activity|GO:0005515,protein binding|GO:0003824,catalytic activity|GO:0008234,cysteine-type peptidase activity|GO:0060089,molecular transducer activity|GO:0036459,thiol-dependent ubiquitinyl hydrolase activity|GO:0070011,peptidase activity, acting on L-amino acid peptides|GO:0005488,binding|GO:0004871,signal transduc…	dme04144,Endocytosis	KOG2220	Predicted signal transduction protein
A0A0P4VNW4	Uncharacterized protein OS=Scylla olivacea OX=85551 PE=4 SV=1 - [A0A0P4VNW4_9EUCA]	0	1.07	2	1	1	1	934	103.825	6.44287	0.910132	GO:0044248,cellular catabolic process|GO:0043632,modification-dependent macromolecule catabolic process|GO:0044267,cellular protein metabolic process|GO:0051716,cellular response to stimulus|GO:0044265,cellular macromolecule catabolic process|GO:0044260,cellular macromolecule metabolic process|GO:0043161,proteasome-mediated ubiquitin-dependent protein catabolic process|GO:0071704,organic substanc…	GO:0043234,protein complex|GO:0005737,cytoplasm|GO:0032991,macromolecular complex|GO:0043231,intracellular membrane-bounded organelle|GO:0019773,proteasome core complex, alpha-subunit complex|GO:0005634,nucleus|GO:0044464,cell part|GO:0005623,cell|GO:0005622,intracellular|GO:0043229,intracellular organelle|GO:0044424,intracellular part|GO:0000502,proteasome complex|GO:0043227,membrane-bounded org…	GO:0016787,hydrolase activity|GO:0004175,endopeptidase activity|GO:0004298,threonine-type endopeptidase activity|GO:0003824,catalytic activity|GO:0070003,threonine-type peptidase activity|GO:0070011,peptidase activity, acting on L-amino acid peptides|GO:0008233,peptidase activity	dme03050,Proteasome	KOG0182	20S proteasome, regulatory subunit alpha type PSMA6/SCL1
A0A0P4VP94	Uncharacterized protein OS=Scylla olivacea OX=85551 PE=3 SV=1 - [A0A0P4VP94_9EUCA]	35.635	6.62	1	2	2	2	317	33.8605	10.1987	0.988274	GO:0043933,macromolecular complex subunit organization|GO:1903047,mitotic cell cycle process|GO:1901564,organonitrogen compound metabolic process|GO:0044249,cellular biosynthetic process|GO:0034641,cellular nitrogen compound metabolic process|GO:0006807,nitrogen compound metabolic process|GO:0000226,microtubule cytoskeleton organization|GO:0034645,cellular macromolecule biosynthetic process|GO:19…	GO:0015934,large ribosomal subunit|GO:0022625,cytosolic large ribosomal subunit|GO:0031974,membrane-enclosed lumen|GO:0043229,intracellular organelle|GO:0043228,non-membrane-bounded organelle|GO:0005623,cell|GO:0022626,cytosolic ribosome|GO:0000228,nuclear chromosome|GO:0043227,membrane-bounded organelle|GO:0043226,organelle|GO:0005737,cytoplasm|GO:0031981,nuclear lumen|GO:0005730,nucleolus|GO:00…	GO:0005515,protein binding|GO:0097159,organic cyclic compound binding|GO:0019843,rRNA binding|GO:0003735,structural constituent of ribosome|GO:0003723,RNA binding|GO:0003676,nucleic acid binding|GO:0005198,structural molecule activity|GO:1901363,heterocyclic compound binding|GO:0005488,binding	dme03010,Ribosome	KOG0397	60S ribosomal protein L11
A0A0P4VPD4	Uncharacterized protein OS=Scylla olivacea OX=85551 PE=4 SV=1 - [A0A0P4VPD4_9EUCA]	0	1.15	1	1	1	1	1217	135.866	5.42725	0.975803
A0A0P4VPF7	Uncharacterized protein OS=Scylla olivacea OX=85551 PE=3 SV=1 - [A0A0P4VPF7_9EUCA]	28.61	3.4	1	1	1	1	206	23.5202	11.0044	0.982726	GO:0080090,regulation of primary metabolic process|GO:0019222,regulation of metabolic process|GO:0000086,G2/M transition of mitotic cell cycle|GO:0048468,cell development|GO:0007292,female gamete generation|GO:1901362,organic cyclic compound biosynthetic process|GO:0071840,cellular component organization or biogenesis|GO:0044710,single-organism metabolic process|GO:0044711,single-organism biosynt…	GO:0043234,protein complex|GO:0005737,cytoplasm|GO:0032991,macromolecular complex|GO:0043231,intracellular membrane-bounded organelle|GO:0005634,nucleus|GO:0044464,cell part|GO:0000151,ubiquitin ligase complex|GO:0005623,cell|GO:0005622,intracellular|GO:0043229,intracellular organelle|GO:1990234,transferase complex|GO:0044424,intracellular part|GO:0031461,cullin-RING ubiquitin ligase complex|GO:0…	GO:0003676,nucleic acid binding|GO:0097159,organic cyclic compound binding|GO:0003684,damaged DNA binding|GO:0005488,binding|GO:0005515,protein binding|GO:0003677,DNA binding|GO:1901363,heterocyclic compound binding	dme03420,Nucleotide excision repair|dme04120,Ubiquitin mediated proteolysis	KOG1897	Damage-specific DNA binding complex, subunit DDB1
A0A0P4VPL0	Histone H4 OS=Scylla olivacea OX=85551 PE=3 SV=1 - [A0A0P4VPL0_9EUCA]	1197.45	52.43	1	7	7	157	103	11.3744	11.356	1.02967	GO:0006909,phagocytosis|GO:0048585,negative regulation of response to stimulus|GO:0048583,regulation of response to stimulus|GO:0016358,dendrite development|GO:0007163,establishment or maintenance of cell polarity|GO:0007165,signal transduction|GO:0019915,lipid storage|GO:0071840,cellular component organization or biogenesis|GO:0044710,single-organism metabolic process|GO:0009968,negative regulat…	GO:0043234,protein complex|GO:0005737,cytoplasm|GO:0031588,nucleotide-activated protein kinase complex|GO:0032991,macromolecular complex|GO:0043231,intracellular membrane-bounded organelle|GO:0061695,transferase complex, transferring phosphorus-containing groups|GO:1902911,protein kinase complex|GO:0005634,nucleus|GO:1902554,serine/threonine protein kinase complex|GO:0005623,cell|GO:0005622,intra…	GO:0035639,purine ribonucleoside triphosphate binding|GO:0004672,protein kinase activity|GO:0043167,ion binding|GO:1901363,heterocyclic compound binding|GO:0001883,purine nucleoside binding|GO:0001882,nucleoside binding|GO:0043168,anion binding|GO:0000166,nucleotide binding|GO:0004674,protein serine/threonine kinase activity|GO:0016740,transferase activity|GO:1901265,nucleoside phosphate binding|…	dme04150,mTOR signaling pathway|dme04213,Longevity regulating pathway - multiple species|dme04140,Regulation of autophagy|dme04068,FoxO signaling pathway|dme04931,Insulin resistance	KOG0583	Serine/threonine protein kinase
A0A0P4VPP4	Uncharacterized protein OS=Scylla olivacea OX=85551 PE=4 SV=1 - [A0A0P4VPP4_9EUCA]	0	2.21	1	1	1	6	994	115.816	9.36377	0.858531	GO:0043933,macromolecular complex subunit organization|GO:1903047,mitotic cell cycle process|GO:1901564,organonitrogen compound metabolic process|GO:0044249,cellular biosynthetic process|GO:0034641,cellular nitrogen compound metabolic process|GO:0006807,nitrogen compound metabolic process|GO:0000226,microtubule cytoskeleton organization|GO:0034645,cellular macromolecule biosynthetic process|GO:19…	GO:0022626,cytosolic ribosome|GO:0022625,cytosolic large ribosomal subunit|GO:0043229,intracellular organelle|GO:0043228,non-membrane-bounded organelle|GO:0015934,large ribosomal subunit|GO:0043226,organelle|GO:0005737,cytoplasm|GO:0030529,intracellular ribonucleoprotein complex|GO:0044391,ribosomal subunit|GO:0032991,macromolecular complex|GO:0005840,ribosome|GO:0043232,intracellular non-membran…	GO:0003735,structural constituent of ribosome|GO:0005198,structural molecule activity|GO:0097159,organic cyclic compound binding|GO:0003723,RNA binding|GO:0003676,nucleic acid binding|GO:1901363,heterocyclic compound binding|GO:0005488,binding	dme03010,Ribosome	KOG0746	60S ribosomal protein L3 and related proteins
A0A0P4VPV0	Uncharacterized protein OS=Scylla olivacea OX=85551 PE=4 SV=1 - [A0A0P4VPV0_9EUCA]	0	0.8	3	1	1	1	871	99.609	5.92236	0.961253	GO:0022607,cellular component assembly|GO:0006457,protein folding|GO:0070271,protein complex biogenesis|GO:0043933,macromolecular complex subunit organization|GO:0030154,cell differentiation|GO:1903047,mitotic cell cycle process|GO:0090307,mitotic spindle assembly|GO:0000226,microtubule cytoskeleton organization|GO:0007067,mitotic nuclear division|GO:0051225,spindle assembly|GO:0007049,cell cycle…	GO:0043229,intracellular organelle|GO:0043228,non-membrane-bounded organelle|GO:0043226,organelle|GO:0005856,cytoskeleton|GO:0005811,lipid particle|GO:0005832,chaperonin-containing T-complex|GO:0005875,microtubule associated complex|GO:0044430,cytoskeletal part|GO:0005737,cytoplasm|GO:0015630,microtubule cytoskeleton|GO:0043234,protein complex|GO:0032991,macromolecular complex|GO:0043232,intracel…	GO:0035639,purine ribonucleoside triphosphate binding|GO:0005488,binding|GO:0016887,ATPase activity|GO:0043167,ion binding|GO:1901363,heterocyclic compound binding|GO:1901265,nucleoside phosphate binding|GO:0001882,nucleoside binding|GO:0043168,anion binding|GO:0042623,ATPase activity, coupled|GO:0051082,unfolded protein binding|GO:0000166,nucleotide binding|GO:0001883,purine nucleoside binding|G…		KOG0358	Chaperonin complex component, TCP-1 delta subunit (CCT4)
A0A0P4VPV6	Uncharacterized protein OS=Scylla olivacea OX=85551 PE=4 SV=1 - [A0A0P4VPV6_9EUCA]	0	1.32	1	1	1	1	758	84.5184	6.771	0.929306	GO:0019725,cellular homeostasis|GO:0006909,phagocytosis|GO:0051049,regulation of transport|GO:0051128,regulation of cellular component organization|GO:0042592,homeostatic process|GO:0006457,protein folding|GO:0050789,regulation of biological process|GO:0044699,single-organism process|GO:0050766,positive regulation of phagocytosis|GO:0044267,cellular protein metabolic process|GO:0050764,regulation…	GO:0005737,cytoplasm|GO:0005783,endoplasmic reticulum|GO:0043232,intracellular non-membrane-bounded organelle|GO:0005811,lipid particle|GO:0044464,cell part|GO:0044444,cytoplasmic part|GO:0005623,cell|GO:0005622,intracellular|GO:0043229,intracellular organelle|GO:0043228,non-membrane-bounded organelle|GO:0012505,endomembrane system|GO:0044424,intracellular part|GO:0043227,membrane-bounded organel…	GO:0016853,isomerase activity|GO:0003824,catalytic activity|GO:0003756,protein disulfide isomerase activity|GO:0016864,intramolecular oxidoreductase activity, transposing S-S bonds|GO:0016860,intramolecular oxidoreductase activity	dme04141,Protein processing in endoplasmic reticulum	KOG0191	Thioredoxin/protein disulfide isomerase
A0A0P4VPX5	Histone deacetylase OS=Scylla olivacea OX=85551 PE=3 SV=1 - [A0A0P4VPX5_9EUCA]	15.47	1.45	11	1	2	2	1033	112.878	7.04932	1.22597	GO:0080090,regulation of primary metabolic process|GO:0019222,regulation of metabolic process|GO:0060249,anatomical structure homeostasis|GO:0048468,cell development|GO:0007610,behavior|GO:0007292,female gamete generation|GO:0051702,interaction with symbiont|GO:0044042,glucan metabolic process|GO:0010962,regulation of glucan biosynthetic process|GO:0044712,single-organism catabolic process|GO:004…	GO:0043229,intracellular organelle|GO:0043228,non-membrane-bounded organelle|GO:0043227,membrane-bounded organelle|GO:0043226,organelle|GO:0005856,cytoskeleton|GO:0005773,vacuole|GO:0005634,nucleus|GO:0005776,autophagosome|GO:0030529,intracellular ribonucleoprotein complex|GO:0044430,cytoskeletal part|GO:0005875,microtubule associated complex|GO:0005737,cytoplasm|GO:0015630,microtubule cytoskelet…			KOG0279	G protein beta subunit-like protein
A0A0P4VQ66	Uncharacterized protein OS=Scylla olivacea OX=85551 PE=4 SV=1 - [A0A0P4VQ66_9EUCA]	0	7.01	1	1	1	1	271	29.2597	5.32568	1.01834	GO:1901575,organic substance catabolic process|GO:0044238,primary metabolic process|GO:0030154,cell differentiation|GO:0048468,cell development|GO:0019953,sexual reproduction|GO:0007292,female gamete generation|GO:0043632,modification-dependent macromolecule catabolic process|GO:0044699,single-organism process|GO:0044267,cellular protein metabolic process|GO:0051716,cellular response to stimulus|…	GO:0019773,proteasome core complex, alpha-subunit complex|GO:0043229,intracellular organelle|GO:0043228,non-membrane-bounded organelle|GO:0043227,membrane-bounded organelle|GO:0043226,organelle|GO:0005856,cytoskeleton|GO:0005839,proteasome core complex|GO:0005634,nucleus|GO:0005875,microtubule associated complex|GO:0044430,cytoskeletal part|GO:0005737,cytoplasm|GO:0015630,microtubule cytoskeleton…	GO:0016787,hydrolase activity|GO:0004175,endopeptidase activity|GO:0004298,threonine-type endopeptidase activity|GO:0003824,catalytic activity|GO:0070003,threonine-type peptidase activity|GO:0070011,peptidase activity, acting on L-amino acid peptides|GO:0008233,peptidase activity	dme03050,Proteasome	KOG0184	20S proteasome, regulatory subunit alpha type PSMA3/PRE10
A0A0P4VQ96	Uncharacterized protein OS=Scylla olivacea OX=85551 PE=4 SV=1 - [A0A0P4VQ96_9EUCA]	22.88	2.68	3	1	1	2	224	26.1445	8.08936	1.04378	GO:0009167,purine ribonucleoside monophosphate metabolic process|GO:0009165,nucleotide biosynthetic process|GO:0009163,nucleoside biosynthetic process|GO:0009161,ribonucleoside monophosphate metabolic process|GO:1901362,organic cyclic compound biosynthetic process|GO:0042451,purine nucleoside biosynthetic process|GO:0009168,purine ribonucleoside monophosphate biosynthetic process|GO:0044710,singl…	GO:0016020,membrane|GO:0044464,cell part|GO:0031975,envelope|GO:0043229,intracellular organelle|GO:0043228,non-membrane-bounded organelle|GO:0043227,membrane-bounded organelle|GO:0043226,organelle|GO:0045261,proton-transporting ATP synthase complex, catalytic core F(1)|GO:0044446,intracellular organelle part|GO:0031090,organelle membrane|GO:0005743,mitochondrial inner membrane|GO:0005811,lipid pa…	GO:0035639,purine ribonucleoside triphosphate binding|GO:0005488,binding|GO:0016887,ATPase activity|GO:0043167,ion binding|GO:1901363,heterocyclic compound binding|GO:0032550,purine ribonucleoside binding|GO:0001882,nucleoside binding|GO:0043168,anion binding|GO:0042625,ATPase coupled ion transmembrane transporter activity|GO:0042626,ATPase activity, coupled to transmembrane movement of substance…	dme00190,Oxidative phosphorylation|dme01100,Metabolic pathways	KOG1350	F0F1-type ATP synthase, beta subunit
A0A0P4VQU8	Uncharacterized protein OS=Scylla olivacea OX=85551 PE=4 SV=1 - [A0A0P4VQU8_9EUCA]	0	1.15	1	1	2	2	959	107.992	5.88428	0.56622		GO:0043231,intracellular membrane-bounded organelle|GO:0005634,nucleus|GO:0044464,cell part|GO:0005623,cell|GO:0005622,intracellular|GO:0043229,intracellular organelle|GO:0044424,intracellular part|GO:0043227,membrane-bounded organelle|GO:0043226,organelle	GO:0043169,cation binding|GO:0046914,transition metal ion binding|GO:0097159,organic cyclic compound binding|GO:0043167,ion binding|GO:0008270,zinc ion binding|GO:0003676,nucleic acid binding|GO:0046872,metal ion binding|GO:1901363,heterocyclic compound binding|GO:0005488,binding		KOG0161	Myosin class II heavy chain
A0A0P4VQV6	Uncharacterized protein OS=Scylla olivacea OX=85551 PE=4 SV=1 - [A0A0P4VQV6_9EUCA]	0	0.71	2	2	2	2	1827	205.2	7.15186	0.991136	GO:0006479,protein methylation|GO:0009991,response to extracellular stimulus|GO:0044238,primary metabolic process|GO:0009267,cellular response to starvation|GO:0071496,cellular response to external stimulus|GO:0043933,macromolecular complex subunit organization|GO:0050896,response to stimulus|GO:0043628,ncRNA 3'-end processing|GO:0009451,RNA modification|GO:0090304,nucleic acid metabolic process|…	GO:0032040,small-subunit processome|GO:0031974,membrane-enclosed lumen|GO:0030684,preribosome|GO:0043229,intracellular organelle|GO:0043228,non-membrane-bounded organelle|GO:0043227,membrane-bounded organelle|GO:0043226,organelle|GO:0016604,nuclear body|GO:0005732,small nucleolar ribonucleoprotein complex|GO:0031981,nuclear lumen|GO:0005730,nucleolus|GO:0005634,nucleus|GO:0030529,intracellular ri…	GO:0042054,histone methyltransferase activity|GO:0008649,rRNA methyltransferase activity|GO:0003824,catalytic activity|GO:1990259,histone-glutamine methyltransferase activity|GO:0036009,protein-glutamine N-methyltransferase activity|GO:0016740,transferase activity|GO:0016741,transferase activity, transferring one-carbon groups|GO:0008173,RNA methyltransferase activity|GO:0008170,N-methyltransfera…	dme03008,Ribosome biogenesis in eukaryotes	KOG1596	Fibrillarin and related nucleolar RNA-binding proteins
A0A0P4VQZ3	Uncharacterized protein OS=Scylla olivacea OX=85551 PE=4 SV=1 - [A0A0P4VQZ3_9EUCA]	0	1.38	2	1	1	1	941	102.92	6.82959	1.05558
A0A0P4VRP1	Uncharacterized protein OS=Scylla olivacea OX=85551 PE=4 SV=1 - [A0A0P4VRP1_9EUCA]	0	4.82	2	2	2	3	560	62.6902	7.50342	1.02189	GO:0043933,macromolecular complex subunit organization|GO:0030154,cell differentiation|GO:1903047,mitotic cell cycle process|GO:0090304,nucleic acid metabolic process|GO:0034641,cellular nitrogen compound metabolic process|GO:0006807,nitrogen compound metabolic process|GO:0000226,microtubule cytoskeleton organization|GO:0044237,cellular metabolic process|GO:0007275,multicellular organism developm…	GO:0044446,intracellular organelle part|GO:0005622,intracellular|GO:0032991,macromolecular complex|GO:0043231,intracellular membrane-bounded organelle|GO:0030532,small nuclear ribonucleoprotein complex|GO:0071011,precatalytic spliceosome|GO:0071013,catalytic step 2 spliceosome|GO:0044464,cell part|GO:0005623,cell|GO:0043226,organelle|GO:0097525,spliceosomal snRNP complex|GO:0043229,intracellular …	GO:0097159,organic cyclic compound binding|GO:0003684,damaged DNA binding|GO:0003723,RNA binding|GO:0003676,nucleic acid binding|GO:0003677,DNA binding|GO:1901363,heterocyclic compound binding|GO:0005488,binding	dme03040,Spliceosome	KOG1898	Splicing factor 3b, subunit 3
A0A0P4VS80	Uncharacterized protein OS=Scylla olivacea OX=85551 PE=4 SV=1 - [A0A0P4VS80_9EUCA]	74.8828	8.31	5	7	7	13	614	71.4419	5.31299	0.999585	GO:0044238,primary metabolic process|GO:0034645,cellular macromolecule biosynthetic process|GO:1901564,organonitrogen compound metabolic process|GO:0044249,cellular biosynthetic process|GO:0034641,cellular nitrogen compound metabolic process|GO:0032501,multicellular organismal process|GO:0022402,cell cycle process|GO:0007165,signal transduction|GO:0007166,cell surface receptor signaling pathway|G…	GO:0022626,cytosolic ribosome|GO:0022625,cytosolic large ribosomal subunit|GO:0043229,intracellular organelle|GO:0043228,non-membrane-bounded organelle|GO:0015934,large ribosomal subunit|GO:0043226,organelle|GO:0005737,cytoplasm|GO:0030529,intracellular ribonucleoprotein complex|GO:0044391,ribosomal subunit|GO:0032991,macromolecular complex|GO:0005840,ribosome|GO:0043232,intracellular non-membran…	GO:0003735,structural constituent of ribosome|GO:0005198,structural molecule activity|GO:0005488,binding|GO:0097159,organic cyclic compound binding|GO:0003723,RNA binding|GO:0003676,nucleic acid binding|GO:1901363,heterocyclic compound binding|GO:0003729,mRNA binding	dme03010,Ribosome	KOG3204	60S ribosomal protein L13a
A0A0P4VSE0	Uncharacterized protein OS=Scylla olivacea OX=85551 PE=4 SV=1 - [A0A0P4VSE0_9EUCA]	0	3.45	2	1	1	1	348	39.242	8.26514	0.865718	GO:0015766,disaccharide transport|GO:0015772,oligosaccharide transport|GO:0015770,sucrose transport|GO:0006810,transport|GO:0008643,carbohydrate transport|GO:0044765,single-organism transport|GO:0044699,single-organism process|GO:0071702,organic substance transport|GO:0051234,establishment of localization|GO:0051179,localization|GO:1902578,single-organism localization|GO:0009987,cellular process|…	GO:0005737,cytoplasm|GO:0045177,apical part of cell|GO:0031982,vesicle|GO:0031410,cytoplasmic vesicle|GO:0044464,cell part|GO:0044444,cytoplasmic part|GO:0005623,cell|GO:0005622,intracellular|GO:0043229,intracellular organelle|GO:0044424,intracellular part|GO:0043226,organelle|GO:0016021,integral component of membrane|GO:0016020,membrane|GO:0097708,intracellular vesicle|GO:0044425,membrane part|G…	GO:0015295,solute:proton symporter activity|GO:0015294,solute:cation symporter activity|GO:0022891,substrate-specific transmembrane transporter activity|GO:0022892,substrate-specific transporter activity|GO:0005351,sugar:proton symporter activity|GO:0008506,sucrose:proton symporter activity|GO:0015293,symporter activity|GO:0051119,sugar transmembrane transporter activity|GO:1901476,carbohydrate t…		KOG4768	Mitochondrial mRNA maturase
A0A0P4VSQ0	Uncharacterized protein OS=Scylla olivacea OX=85551 PE=4 SV=1 - [A0A0P4VSQ0_9EUCA]	35.01	6.92	1	2	2	2	318	34.858	6.66846	1.00016	GO:0007017,microtubule-based process|GO:0009987,cellular process|GO:0007018,microtubule-based movement|GO:0006928,movement of cell or subcellular component|GO:0044763,single-organism cellular process|GO:0008152,metabolic process|GO:0044699,single-organism process|GO:0003341,cilium movement	GO:0043229,intracellular organelle|GO:0043228,non-membrane-bounded organelle|GO:0030286,dynein complex|GO:0043226,organelle|GO:0005856,cytoskeleton|GO:0005875,microtubule associated complex|GO:0044430,cytoskeletal part|GO:0005737,cytoplasm|GO:0015630,microtubule cytoskeleton|GO:1902494,catalytic complex|GO:0005868,cytoplasmic dynein complex|GO:0043234,protein complex|GO:0032991,macromolecular com…	GO:0035639,purine ribonucleoside triphosphate binding|GO:0005488,binding|GO:0016887,ATPase activity|GO:0043167,ion binding|GO:1901363,heterocyclic compound binding|GO:0001883,purine nucleoside binding|GO:0001882,nucleoside binding|GO:0043168,anion binding|GO:0042623,ATPase activity, coupled|GO:0000166,nucleotide binding|GO:1901265,nucleoside phosphate binding|GO:0032549,ribonucleoside binding|GO:…		KOG3595	Dyneins, heavy chain
A0A0P4VT90	V-type proton ATPase subunit H OS=Scylla olivacea OX=85551 PE=3 SV=1 - [A0A0P4VT90_9EUCA]	29.25	8.96	2	3	3	4	469	54.559	6.69775	1.05079	GO:0048675,axon extension|GO:0016319,mushroom body development|GO:0019222,regulation of metabolic process|GO:0048588,developmental cell growth|GO:0008582,regulation of synaptic growth at neuromuscular junction|GO:0048584,positive regulation of response to stimulus|GO:0048583,regulation of response to stimulus|GO:0060322,head development|GO:0007165,signal transduction|GO:0031344,regulation of cell…	GO:0019897,extrinsic component of plasma membrane|GO:0030427,site of polarized growth|GO:0030426,growth cone|GO:0009898,cytoplasmic side of plasma membrane|GO:0019898,extrinsic component of membrane|GO:0071944,cell periphery|GO:0098552,side of membrane|GO:0016020,membrane|GO:0097458,neuron part|GO:0043005,neuron projection|GO:0030424,axon|GO:0044459,plasma membrane part|GO:0098562,cytoplasmic sid…	GO:0005089,Rho guanyl-nucleotide exchange factor activity|GO:0005088,Ras guanyl-nucleotide exchange factor activity|GO:0003824,catalytic activity|GO:0016773,phosphotransferase activity, alcohol group as acceptor|GO:0016772,transferase activity, transferring phosphorus-containing groups|GO:0016301,kinase activity|GO:0005085,guanyl-nucleotide exchange factor activity|GO:0004674,protein serine/threo…		KOG0517	Beta-spectrin
A0A0P4VTS8	Peptidyl-prolyl cis-trans isomerase E OS=Scylla olivacea OX=85551 PE=3 SV=1 - [A0A0P4VTS8_9EUCA]	0	3.97	1	1	2	3	302	33.4858	6.80029	1.02935
A0A0P4VTY1	Uncharacterized protein OS=Scylla olivacea OX=85551 PE=4 SV=1 - [A0A0P4VTY1_9EUCA]	2925.33	50.99	1	0	19	266	253	28.9256	4.77979	0.91	GO:0051169,nuclear transport|GO:0051168,nuclear export|GO:0006611,protein export from nucleus|GO:0016482,cytosolic transport|GO:0008104,protein localization|GO:0044699,single-organism process|GO:0070727,cellular macromolecule localization|GO:0006886,intracellular protein transport|GO:0071702,organic substance transport|GO:0033036,macromolecule localization|GO:0034613,cellular protein localization…	GO:0043231,intracellular membrane-bounded organelle|GO:0005634,nucleus|GO:0044464,cell part|GO:0005623,cell|GO:0005622,intracellular|GO:0043229,intracellular organelle|GO:0044424,intracellular part|GO:0043227,membrane-bounded organelle|GO:0043226,organelle|GO:0018995,host|GO:0044217,other organism part|GO:0044215,other organism|GO:0043657,host cell|GO:0044216,other organism cell			KOG2030	Predicted RNA-binding protein
A0A0P4VU46	Uncharacterized protein OS=Scylla olivacea OX=85551 PE=4 SV=1 - [A0A0P4VU46_9EUCA]	0	0.51	1	1	1	1	1381	153.152	5.85889	1.21371	GO:0006996,organelle organization|GO:0044699,single-organism process|GO:0007017,microtubule-based process|GO:0007010,cytoskeleton organization|GO:0000278,mitotic cell cycle|GO:0071822,protein complex subunit organization|GO:0043933,macromolecular complex subunit organization|GO:0071840,cellular component organization or biogenesis|GO:0009987,cellular process|GO:0044763,single-organism cellular pr…	GO:0005856,cytoskeleton|GO:0005819,spindle|GO:0043228,non-membrane-bounded organelle|GO:0043232,intracellular non-membrane-bounded organelle|GO:0044464,cell part|GO:0005623,cell|GO:0005622,intracellular|GO:0044446,intracellular organelle part|GO:0043229,intracellular organelle|GO:0044430,cytoskeletal part|GO:0044422,organelle part|GO:0044424,intracellular part|GO:0043226,organelle|GO:0015630,micr…			KOG4722	Zn-finger protein
A0A0P4VU96	Uncharacterized protein OS=Scylla olivacea OX=85551 PE=4 SV=1 - [A0A0P4VU96_9EUCA]	0	5.13	1	1	1	1	117	13.3186	7.21045	0.897701					KOG4644	L-fucose kinase
A0A0P4VUA5	Phosphorylase b kinase regulatory subunit OS=Scylla olivacea OX=85551 PE=3 SV=1 - [A0A0P4VUA5_9EUCA]	40.9448	2.39	8	2	3	4	1212	136.079	6.65381	0.979812	GO:0006546,glycine catabolic process|GO:0019752,carboxylic acid metabolic process|GO:0044248,cellular catabolic process|GO:0006807,nitrogen compound metabolic process|GO:0044281,small molecule metabolic process|GO:0044282,small molecule catabolic process|GO:0009069,serine family amino acid metabolic process|GO:0044699,single-organism process|GO:0044712,single-organism catabolic process|GO:0044710…	GO:0043234,protein complex|GO:0005737,cytoplasm|GO:0005960,glycine cleavage complex|GO:0032991,macromolecular complex|GO:1902494,catalytic complex|GO:0044464,cell part|GO:0005623,cell|GO:1990204,oxidoreductase complex|GO:0044444,cytoplasmic part|GO:0044424,intracellular part|GO:0005622,intracellular|GO:0043231,intracellular membrane-bounded organelle|GO:0043229,intracellular organelle|GO:0005739,…	GO:0004375,glycine dehydrogenase (decarboxylating) activity|GO:0016638,oxidoreductase activity, acting on the CH-NH2 group of donors|GO:0016642,oxidoreductase activity, acting on the CH-NH2 group of donors, disulfide as acceptor|GO:0003824,catalytic activity|GO:0016491,oxidoreductase activity	dme00260,Glycine, serine and threonine metabolism|dme01100,Metabolic pathways|dme00630,Glyoxylate and dicarboxylate metabolism|dme01200,Carbon metabolism	KOG2040	Glycine dehydrogenase (decarboxylating)
A0A0P4VUJ0	Uncharacterized protein OS=Scylla olivacea OX=85551 PE=4 SV=1 - [A0A0P4VUJ0_9EUCA]	0	0.49	1	1	1	1	1022	115.618	6.55127	1.54738	GO:0022412,cellular process involved in reproduction in multicellular organism|GO:0022607,cellular component assembly|GO:0034333,adherens junction assembly|GO:0034332,adherens junction organization|GO:0060429,epithelium development|GO:0030154,cell differentiation|GO:0048468,cell development|GO:0019953,sexual reproduction|GO:1903047,mitotic cell cycle process|GO:0000281,mitotic cytokinesis|GO:0007…	GO:0032432,actin filament bundle|GO:0098590,plasma membrane region|GO:0015629,actin cytoskeleton|GO:0043229,intracellular organelle|GO:0043228,non-membrane-bounded organelle|GO:0070161,anchoring junction|GO:0005622,intracellular|GO:0043226,organelle|GO:0030054,cell junction|GO:0005856,cytoskeleton|GO:0045177,apical part of cell|GO:0098805,whole membrane|GO:0016020,membrane|GO:0044430,cytoskeletal…	GO:0043168,anion binding|GO:0015631,tubulin binding|GO:0008092,cytoskeletal protein binding|GO:0008017,microtubule binding|GO:0005543,phospholipid binding|GO:0008289,lipid binding|GO:0043167,ion binding|GO:0003779,actin binding|GO:0044877,macromolecular complex binding|GO:0005488,binding|GO:0005515,protein binding|GO:0032403,protein complex binding
A0A0P4VV52	Uncharacterized protein OS=Scylla olivacea OX=85551 PE=4 SV=1 - [A0A0P4VV52_9EUCA]	0	8.26	3	1	2	2	230	26.4438	7.69385	1.22198	GO:0008152,metabolic process	GO:0044425,membrane part|GO:0016021,integral component of membrane|GO:0016020,membrane|GO:0031224,intrinsic component of membrane	GO:0043168,anion binding|GO:0043169,cation binding|GO:0046914,transition metal ion binding|GO:0097159,organic cyclic compound binding|GO:0030151,molybdenum ion binding|GO:0043167,ion binding|GO:0003824,catalytic activity|GO:0048037,cofactor binding|GO:0030170,pyridoxal phosphate binding|GO:0046872,metal ion binding|GO:1901363,heterocyclic compound binding|GO:0005488,binding|GO:0070279,vitamin B6 …		KOG2362	Uncharacterized Fe-S protein
A0A0P4VV59	Isocitrate dehydrogenase [NADP] OS=Scylla olivacea OX=85551 PE=3 SV=1 - [A0A0P4VV59_9EUCA]	42.94	4.87	1	1	2	3	411	45.6832	7.26904	0.944974	GO:0033036,macromolecule localization|GO:0008104,protein localization|GO:0070887,cellular response to chemical stimulus|GO:0007167,enzyme linked receptor protein signaling pathway|GO:0048583,regulation of response to stimulus|GO:0042592,homeostatic process|GO:0023052,signaling|GO:0007165,signal transduction|GO:0007166,cell surface receptor signaling pathway|GO:0023051,regulation of signaling|GO:0…	GO:0005737,cytoplasm|GO:0043231,intracellular membrane-bounded organelle|GO:0005768,endosome|GO:0044464,cell part|GO:0044444,cytoplasmic part|GO:0005623,cell|GO:0005769,early endosome|GO:0043229,intracellular organelle|GO:0012505,endomembrane system|GO:0044424,intracellular part|GO:0005622,intracellular|GO:0043227,membrane-bounded organelle|GO:0043226,organelle|GO:0031982,vesicle|GO:0031410,cytop…	GO:0005126,cytokine receptor binding|GO:0043169,cation binding|GO:0005515,protein binding|GO:0005160,transforming growth factor beta receptor binding|GO:0019899,enzyme binding|GO:0043167,ion binding|GO:0019903,protein phosphatase binding|GO:0019902,phosphatase binding|GO:0005488,binding|GO:0008157,protein phosphatase 1 binding|GO:0005102,receptor binding|GO:0046872,metal ion binding	dme04350,TGF-beta signaling pathway|dme04144,Endocytosis	KOG1729	FYVE finger containing protein
A0A0P4VV99	Uncharacterized protein OS=Scylla olivacea OX=85551 PE=3 SV=1 - [A0A0P4VV99_9EUCA]	28.55	2.85	3	2	2	2	878	98.0354	7.81104	0.973746
A0A0P4VVA9	Uncharacterized protein OS=Scylla olivacea OX=85551 PE=4 SV=1 - [A0A0P4VVA9_9EUCA]	0	0.66	2	1	1	1	914	99.2307	9.24658	1.00408	GO:0015931,nucleobase-containing compound transport|GO:0033227,dsRNA transport|GO:1902600,hydrogen ion transmembrane transport|GO:0050657,nucleic acid transport|GO:0032501,multicellular organismal process|GO:0051236,establishment of RNA localization|GO:0007275,multicellular organism development|GO:0044699,single-organism process|GO:0010259,multicellular organism aging|GO:0015992,proton transport|…	GO:0043229,intracellular organelle|GO:0000221,vacuolar proton-transporting V-type ATPase, V1 domain|GO:0043227,membrane-bounded organelle|GO:0043226,organelle|GO:0005737,cytoplasm|GO:0044446,intracellular organelle part|GO:0031090,organelle membrane|GO:0005773,vacuole|GO:0098805,whole membrane|GO:0016020,membrane|GO:0005774,vacuolar membrane|GO:0033181,plasma membrane proton-transporting V-type A…	GO:0036442,hydrogen-exporting ATPase activity|GO:0016887,ATPase activity|GO:0042625,ATPase coupled ion transmembrane transporter activity|GO:0042626,ATPase activity, coupled to transmembrane movement of substances|GO:0016820,hydrolase activity, acting on acid anhydrides, catalyzing transmembrane movement of substances|GO:0042623,ATPase activity, coupled|GO:0015077,monovalent inorganic cation tran…	dme00190,Oxidative phosphorylation|dme04142,Lysosome|dme01100,Metabolic pathways|dme04145,Phagosome	KOG2759	Vacuolar H+ATPase V1 sector, subunit H
A0A0P4VVH6	Uncharacterized protein OS=Scylla olivacea OX=85551 PE=4 SV=1 - [A0A0P4VVH6_9EUCA]	21.31	7.64	1	1	1	1	144	16.8775	7.7085	1.04605					KOG0111	Cyclophilin-type peptidyl-prolyl cis-trans isomerase
A0A0P4VVJ0	Uncharacterized protein OS=Scylla olivacea OX=85551 PE=4 SV=1 - [A0A0P4VVJ0_9EUCA]	74.007	28.71	1	5	5	6	202	22.9677	8.23584	1.02899	GO:0044267,cellular protein metabolic process|GO:0006468,protein phosphorylation|GO:0044260,cellular macromolecule metabolic process|GO:0044238,primary metabolic process|GO:0019538,protein metabolic process|GO:0016310,phosphorylation|GO:0009987,cellular process|GO:0043412,macromolecule modification|GO:0006464,cellular protein modification process|GO:0043170,macromolecule metabolic process|GO:0071…	GO:0005737,cytoplasm|GO:0099512,supramolecular fiber|GO:0043232,intracellular non-membrane-bounded organelle|GO:0044444,cytoplasmic part|GO:0044464,cell part|GO:0031674,I band|GO:0005623,cell|GO:0005622,intracellular|GO:0030016,myofibril|GO:0030017,sarcomere|GO:0043229,intracellular organelle|GO:0043228,non-membrane-bounded organelle|GO:0044422,organelle part|GO:0043292,contractile fiber|GO:00444…	GO:0035639,purine ribonucleoside triphosphate binding|GO:0004672,protein kinase activity|GO:0043167,ion binding|GO:1901363,heterocyclic compound binding|GO:0001883,purine nucleoside binding|GO:0001882,nucleoside binding|GO:0043168,anion binding|GO:0000166,nucleotide binding|GO:0004674,protein serine/threonine kinase activity|GO:0016740,transferase activity|GO:1901265,nucleoside phosphate binding|…		KOG0032	Ca2ﷆꖚ蝮阩dependent protein kinase, EF-Hand protein superfamily
A0A0P4VVP6	Uncharacterized protein OS=Scylla olivacea OX=85551 PE=3 SV=1 - [A0A0P4VVP6_9EUCA]	0	1.75	1	1	1	1	685	75.8799	6.72705	0.969211	GO:0050808,synapse organization|GO:0009892,negative regulation of metabolic process|GO:0019222,regulation of metabolic process|GO:0010467,gene expression|GO:0090304,nucleic acid metabolic process|GO:0016246,RNA interference|GO:0010629,negative regulation of gene expression|GO:0000184,nuclear-transcribed mRNA catabolic process, nonsense-mediated decay|GO:0023052,signaling|GO:0034655,nucleobase-con…	GO:0043234,protein complex|GO:0005844,polysome|GO:0035145,exon-exon junction complex|GO:0032991,macromolecular complex|GO:0043231,intracellular membrane-bounded organelle|GO:0044464,cell part|GO:0005634,nucleus|GO:1990904,ribonucleoprotein complex|GO:0005737,cytoplasm|GO:0005623,cell|GO:0030529,intracellular ribonucleoprotein complex|GO:0044446,intracellular organelle part|GO:0043229,intracellula…	GO:0097159,organic cyclic compound binding|GO:0005488,binding|GO:0003676,nucleic acid binding|GO:1901363,heterocyclic compound binding|GO:0003723,RNA binding	dme03015,mRNA surveillance pathway|dme03013,RNA transport
A0A0P4VVS3	Uncharacterized protein OS=Scylla olivacea OX=85551 PE=4 SV=1 - [A0A0P4VVS3_9EUCA]	32.64	26.74	2	4	4	4	172	19.8114	4.729	1.03492	GO:0016310,phosphorylation|GO:0006091,generation of precursor metabolites and energy|GO:0044699,single-organism process|GO:0044267,cellular protein metabolic process|GO:0044710,single-organism metabolic process|GO:0044262,cellular carbohydrate metabolic process|GO:0044260,cellular macromolecule metabolic process|GO:0071704,organic substance metabolic process|GO:0006112,energy reserve metabolic pr…	GO:0043234,protein complex|GO:0005737,cytoplasm|GO:0032991,macromolecular complex|GO:1902494,catalytic complex|GO:0005964,phosphorylase kinase complex|GO:0061695,transferase complex, transferring phosphorus-containing groups|GO:1902911,protein kinase complex|GO:0016020,membrane|GO:1902554,serine/threonine protein kinase complex|GO:0005623,cell|GO:0005622,intracellular|GO:0044444,cytoplasmic part|…	GO:0004683,calmodulin-dependent protein kinase activity|GO:0016773,phosphotransferase activity, alcohol group as acceptor|GO:0016772,transferase activity, transferring phosphorus-containing groups|GO:0003824,catalytic activity|GO:0016301,kinase activity|GO:0004689,phosphorylase kinase activity|GO:0004674,protein serine/threonine kinase activity|GO:0016740,transferase activity|GO:0005516,calmoduli…		KOG3635	Phosphorylase kinase
A0A0P4VVU6	Uncharacterized protein OS=Scylla olivacea OX=85551 PE=4 SV=1 - [A0A0P4VVU6_9EUCA]	0	2.48	2	1	1	1	606	69.1133	9.24658	0.950832	GO:0033036,macromolecule localization|GO:0034613,cellular protein localization|GO:0046907,intracellular transport|GO:0070727,cellular macromolecule localization|GO:0006886,intracellular protein transport|GO:0006810,transport|GO:0045184,establishment of protein localization|GO:0008104,protein localization|GO:0071702,organic substance transport|GO:0015031,protein transport|GO:0051234,establishment …	GO:0005737,cytoplasm|GO:0005783,endoplasmic reticulum|GO:0016021,integral component of membrane|GO:0016020,membrane|GO:0044464,cell part|GO:0044444,cytoplasmic part|GO:0005623,cell|GO:0005622,intracellular|GO:0043229,intracellular organelle|GO:0012505,endomembrane system|GO:0044424,intracellular part|GO:0044425,membrane part|GO:0043227,membrane-bounded organelle|GO:0043226,organelle|GO:0031224,in…		dme04141,Protein processing in endoplasmic reticulum	KOG1962	B-cell receptor-associated protein and related proteins
A0A0P4VW22	Uncharacterized protein OS=Scylla olivacea OX=85551 PE=3 SV=1 - [A0A0P4VW22_9EUCA]	36.46	2.86	9	1	2	2	489	53.2465	7.13721	1.16212					KOG1526	NADP-dependent isocitrate dehydrogenase
A0A0P4VW54	Uncharacterized protein OS=Scylla olivacea OX=85551 PE=4 SV=1 - [A0A0P4VW54_9EUCA]	68.8744	10.88	1	2	2	3	193	20.3511	10.5796	0.92942	GO:0008104,protein localization|GO:0060004,reflex|GO:0043954,cellular component maintenance|GO:0007614,short-term memory|GO:0048584,positive regulation of response to stimulus|GO:0007612,learning|GO:0007613,memory|GO:0007610,behavior|GO:0007611,learning or memory|GO:0007292,female gamete generation|GO:0007293,germarium-derived egg chamber formation|GO:0007009,plasma membrane organization|GO:00072…	GO:0043229,intracellular organelle|GO:0043228,non-membrane-bounded organelle|GO:0045202,synapse|GO:0070864,sperm individualization complex|GO:0005874,microtubule|GO:0043226,organelle|GO:0005856,cytoskeleton|GO:0005819,spindle|GO:0016020,membrane|GO:0044430,cytoskeletal part|GO:0005737,cytoplasm|GO:0015630,microtubule cytoskeleton|GO:0072686,mitotic spindle|GO:0005886,plasma membrane|GO:0043234,pr…	GO:0035639,purine ribonucleoside triphosphate binding|GO:0044877,macromolecular complex binding|GO:0005488,binding|GO:0043167,ion binding|GO:1901363,heterocyclic compound binding|GO:0001883,purine nucleoside binding|GO:0001882,nucleoside binding|GO:0043168,anion binding|GO:0016462,pyrophosphatase activity|GO:0000166,nucleotide binding|GO:0003779,actin binding|GO:0032561,guanyl ribonucleotide bind…	dme04144,Endocytosis	KOG0446	Vacuolar sorting protein VPS1, dynamin, and related proteins
A0A0P4VW83	Uncharacterized protein OS=Scylla olivacea OX=85551 PE=4 SV=1 - [A0A0P4VW83_9EUCA]	0	0.67	1	1	1	1	893	98.6677	5.85889	1.06846	GO:0032502,developmental process|GO:0030030,cell projection organization|GO:0030154,cell differentiation|GO:0048468,cell development|GO:0031175,neuron projection development|GO:0009653,anatomical structure morphogenesis|GO:0007275,multicellular organism development|GO:0044699,single-organism process|GO:0000902,cell morphogenesis|GO:0048869,cellular developmental process|GO:0048858,cell projection…	GO:0005737,cytoplasm|GO:0000323,lytic vacuole|GO:0043231,intracellular membrane-bounded organelle|GO:0005773,vacuole|GO:0016020,membrane|GO:0044464,cell part|GO:0044444,cytoplasmic part|GO:0005623,cell|GO:0005622,intracellular|GO:0005764,lysosome|GO:0043229,intracellular organelle|GO:0044424,intracellular part|GO:0043227,membrane-bounded organelle|GO:0043226,organelle|GO:0016021,integral componen…		dme04142,Lysosome|dme04145,Phagosome	KOG0566	Inositol-1,4,5-triphosphate 5-phosphatase (synaptojanin), INP51/INP52/INP53 family
A0A0P4VWA4	Calponin OS=Scylla olivacea OX=85551 PE=3 SV=1 - [A0A0P4VWA4_9EUCA]	0	2.73	5	1	1	1	183	20.3384	8.6167	0.95336	GO:0044267,cellular protein metabolic process|GO:0006468,protein phosphorylation|GO:0044260,cellular macromolecule metabolic process|GO:0044238,primary metabolic process|GO:0019538,protein metabolic process|GO:0016310,phosphorylation|GO:0009987,cellular process|GO:0043412,macromolecule modification|GO:0006464,cellular protein modification process|GO:0043170,macromolecule metabolic process|GO:0071…		GO:0035639,purine ribonucleoside triphosphate binding|GO:0004672,protein kinase activity|GO:0000166,nucleotide binding|GO:1901363,heterocyclic compound binding|GO:0001883,purine nucleoside binding|GO:0001882,nucleoside binding|GO:0043168,anion binding|GO:0043167,ion binding|GO:0016740,transferase activity|GO:1901265,nucleoside phosphate binding|GO:0032549,ribonucleoside binding|GO:0017076,purine …		KOG1243	Protein kinase
A0A0P4VWB2	Uncharacterized protein OS=Scylla olivacea OX=85551 PE=4 SV=1 - [A0A0P4VWB2_9EUCA]	0	0.78	1	1	1	2	1792	200.758	5.57959	1.0257	GO:0030154,cell differentiation|GO:0090304,nucleic acid metabolic process|GO:0034641,cellular nitrogen compound metabolic process|GO:0006807,nitrogen compound metabolic process|GO:0044237,cellular metabolic process|GO:0007275,multicellular organism development|GO:0044699,single-organism process|GO:0006139,nucleobase-containing compound metabolic process|GO:0044260,cellular macromolecule metabolic…	GO:0005737,cytoplasm|GO:0005622,intracellular|GO:0032991,macromolecular complex|GO:0043231,intracellular membrane-bounded organelle|GO:0071011,precatalytic spliceosome|GO:0071013,catalytic step 2 spliceosome|GO:0044464,cell part|GO:0005623,cell|GO:0043226,organelle|GO:0044446,intracellular organelle part|GO:0043229,intracellular organelle|GO:0044428,nuclear part|GO:0044422,organelle part|GO:00444…	GO:0003676,nucleic acid binding|GO:0008026,ATP-dependent helicase activity|GO:0035639,purine ribonucleoside triphosphate binding|GO:0005488,binding|GO:0016887,ATPase activity|GO:0008186,RNA-dependent ATPase activity|GO:0043167,ion binding|GO:1901363,heterocyclic compound binding|GO:0001883,purine nucleoside binding|GO:0001882,nucleoside binding|GO:0043168,anion binding|GO:0042623,ATPase activity,…	dme03040,Spliceosome
A0A0P4VWH0	Uncharacterized protein OS=Scylla olivacea OX=85551 PE=4 SV=1 - [A0A0P4VWH0_9EUCA]	15.7	1.66	5	2	2	3	902	91.3859	7.32764	0.748331	GO:0051169,nuclear transport|GO:0072002,Malpighian tubule development|GO:0038202,TORC1 signaling|GO:0051716,cellular response to stimulus|GO:0048589,developmental growth|GO:0048588,developmental cell growth|GO:0000165,MAPK cascade|GO:0030855,epithelial cell differentiation|GO:0060541,respiratory system development|GO:0060548,negative regulation of cell death|GO:0007281,germ cell development|GO:00…	GO:0016020,membrane|GO:0044464,cell part|GO:0005623,cell|GO:0005622,intracellular|GO:0071944,cell periphery|GO:0005886,plasma membrane	GO:0035639,purine ribonucleoside triphosphate binding|GO:0005488,binding|GO:0043167,ion binding|GO:1901363,heterocyclic compound binding|GO:1901265,nucleoside phosphate binding|GO:0001882,nucleoside binding|GO:0043168,anion binding|GO:0016462,pyrophosphatase activity|GO:0000166,nucleotide binding|GO:0032561,guanyl ribonucleotide binding|GO:0001883,purine nucleoside binding|GO:0032549,ribonucleosi…	dme04933,AGE-RAGE signaling pathway in diabetic complications|dme04214,Apoptosis - fly|dme04213,Longevity regulating pathway - multiple species|dme04320,Dorso-ventral axis formation|dme04013,MAPK signaling pathway - fly|dme04068,FoxO signaling pathway	KOG0395	Ras-related GTPase
A0A0P4VWH4	Uncharacterized protein OS=Scylla olivacea OX=85551 PE=3 SV=1 - [A0A0P4VWH4_9EUCA]	25.6477	9.14	1	1	2	4	175	20.0204	8.80713	0.869831
A0A0P4VWI6	Uncharacterized protein OS=Scylla olivacea OX=85551 PE=4 SV=1 - [A0A0P4VWI6_9EUCA]	71.93	4.4	1	2	2	2	704	79.5201	5.36377	0.988474	GO:0006457,protein folding|GO:0030154,cell differentiation|GO:0007275,multicellular organism development|GO:0044699,single-organism process|GO:0044267,cellular protein metabolic process|GO:0044260,cellular macromolecule metabolic process|GO:0048869,cellular developmental process|GO:0071704,organic substance metabolic process|GO:0009266,response to temperature stimulus|GO:0032502,developmental pro…	GO:0005737,cytoplasm|GO:0005829,cytosol|GO:0044464,cell part|GO:0005623,cell|GO:0005622,intracellular|GO:0044444,cytoplasmic part|GO:0044424,intracellular part	GO:0035639,purine ribonucleoside triphosphate binding|GO:0031072,heat shock protein binding|GO:0005488,binding|GO:0000166,nucleotide binding|GO:1901363,heterocyclic compound binding|GO:1901265,nucleoside phosphate binding|GO:0001882,nucleoside binding|GO:0043168,anion binding|GO:0043169,cation binding|GO:0051087,chaperone binding|GO:0051082,unfolded protein binding|GO:0043167,ion binding|GO:00018…	dme04141,Protein processing in endoplasmic reticulum	KOG0712	Molecular chaperone (DnaJ superfamily)
A0A0P4VWI7	Uncharacterized protein OS=Scylla olivacea OX=85551 PE=4 SV=1 - [A0A0P4VWI7_9EUCA]	44.61	1.59	1	1	1	2	567	60.2879	6.69775	0.98853	GO:0035249,synaptic transmission, glutamatergic|GO:0032502,developmental process|GO:0044707,single-multicellular organism process|GO:0030030,cell projection organization|GO:0060025,regulation of synaptic activity|GO:0048468,cell development|GO:0050804,modulation of synaptic transmission|GO:0032501,multicellular organismal process|GO:0023052,signaling|GO:0007165,signal transduction|GO:0007166,cell…	GO:0098590,plasma membrane region|GO:0030425,dendrite|GO:0071944,cell periphery|GO:0034702,ion channel complex|GO:0045202,synapse|GO:0031226,intrinsic component of plasma membrane|GO:0031224,intrinsic component of membrane|GO:0097060,synaptic membrane|GO:0016021,integral component of membrane|GO:0016020,membrane|GO:0098802,plasma membrane receptor complex|GO:0097458,neuron part|GO:0044456,synapse…	GO:0038023,signaling receptor activity|GO:0036081,extracellular ammonia-gated ion channel activity|GO:0060089,molecular transducer activity|GO:0008066,glutamate receptor activity|GO:0004872,receptor activity|GO:0004871,signal transducer activity|GO:0004970,ionotropic glutamate receptor activity|GO:0015277,kainate selective glutamate receptor activity|GO:0015276,ligand-gated ion channel activity|G…		KOG1052	Glutamate-gated kainate-type ion channel receptor subunit GluR5 and related subunits
A0A0P4VWK3	Uncharacterized protein OS=Scylla olivacea OX=85551 PE=4 SV=1 - [A0A0P4VWK3_9EUCA]	15.13	0.34	1	1	1	1	2073	237.59	6.07471	1.70096					KOG0031	Myosin regulatory light chain, EF-Hand protein superfamily
A0A0P4VWM2	Uncharacterized protein OS=Scylla olivacea OX=85551 PE=4 SV=1 - [A0A0P4VWM2_9EUCA]	13.7	1.33	8	1	2	3	903	102.805	8.104	0.967241	GO:0048468,cell development|GO:0008064,regulation of actin polymerization or depolymerization|GO:0060491,regulation of cell projection assembly|GO:0031344,regulation of cell projection organization|GO:0071840,cellular component organization or biogenesis|GO:0031346,positive regulation of cell projection organization|GO:0048869,cellular developmental process|GO:0051495,positive regulation of cytos…	GO:0015629,actin cytoskeleton|GO:0030427,site of polarized growth|GO:0030426,growth cone|GO:0030424,axon|GO:0030016,myofibril|GO:0030017,sarcomere|GO:0043229,intracellular organelle|GO:0043228,non-membrane-bounded organelle|GO:0043226,organelle|GO:0030018,Z disc|GO:0005856,cytoskeleton|GO:0031674,I band|GO:0097458,neuron part|GO:0044430,cytoskeletal part|GO:0043005,neuron projection|GO:0016528,sa…	GO:0008092,cytoskeletal protein binding|GO:0017048,Rho GTPase binding|GO:0017016,Ras GTPase binding|GO:0003779,actin binding|GO:0031267,small GTPase binding|GO:0051020,GTPase binding|GO:0019899,enzyme binding|GO:0005515,protein binding|GO:0005488,binding	dme04310,Wnt signaling pathway	KOG4768	Mitochondrial mRNA maturase
A0A0P4VWN8	Uncharacterized protein OS=Scylla olivacea OX=85551 PE=4 SV=1 - [A0A0P4VWN8_9EUCA]	0	4.98	1	1	1	1	462	55.6986	9.68604	0.919189	GO:0044710,single-organism metabolic process|GO:0009259,ribonucleotide metabolic process|GO:0008152,metabolic process|GO:0009218,pyrimidine ribonucleotide metabolic process|GO:0044237,cellular metabolic process|GO:1901564,organonitrogen compound metabolic process|GO:0072528,pyrimidine-containing compound biosynthetic process|GO:0046134,pyrimidine nucleoside biosynthetic process|GO:0034641,cellula…	GO:0005856,cytoskeleton|GO:0043234,protein complex|GO:0015630,microtubule cytoskeleton|GO:0043228,non-membrane-bounded organelle|GO:0043232,intracellular non-membrane-bounded organelle|GO:0044464,cell part|GO:0005623,cell|GO:0043226,organelle|GO:0044446,intracellular organelle part|GO:0043229,intracellular organelle|GO:0044430,cytoskeletal part|GO:0044424,intracellular part|GO:0032991,macromolecu…	GO:0016829,lyase activity|GO:0004588,orotate phosphoribosyltransferase activity|GO:0016830,carbon-carbon lyase activity|GO:0016831,carboxy-lyase activity|GO:0003824,catalytic activity|GO:0016740,transferase activity|GO:0016757,transferase activity, transferring glycosyl groups|GO:0016763,transferase activity, transferring pentosyl groups|GO:0004590,orotidine-5'-phosphate decarboxylase activity	dme00983,Drug metabolism - other enzymes|dme01100,Metabolic pathways|dme00240,Pyrimidine metabolism	KOG1377	Uridine 5'- monophosphate synthase/orotate phosphoribosyltransferase
A0A0P4VWT9	Adenosylhomocysteinase OS=Scylla olivacea OX=85551 PE=3 SV=1 - [A0A0P4VWT9_9EUCA]	0	3.09	2	2	2	2	517	57.1144	6.94678	1.04597
A0A0P4VWU3	Uncharacterized protein OS=Scylla olivacea OX=85551 PE=4 SV=1 - [A0A0P4VWU3_9EUCA]	67.2616	18.31	5	3	3	4	213	23.9021	5.50342	1.09814	GO:0080090,regulation of primary metabolic process|GO:0019222,regulation of metabolic process|GO:0048468,cell development|GO:0007292,female gamete generation|GO:1901362,organic cyclic compound biosynthetic process|GO:1901360,organic cyclic compound metabolic process|GO:0010605,negative regulation of macromolecule metabolic process|GO:0000003,reproduction|GO:0048869,cellular developmental process|…	GO:0043231,intracellular membrane-bounded organelle|GO:0005634,nucleus|GO:0044464,cell part|GO:0005623,cell|GO:0005622,intracellular|GO:0043229,intracellular organelle|GO:0044424,intracellular part|GO:0043227,membrane-bounded organelle|GO:0043226,organelle	GO:0043169,cation binding|GO:0097159,organic cyclic compound binding|GO:0043167,ion binding|GO:0005488,binding|GO:0003676,nucleic acid binding|GO:0046872,metal ion binding|GO:1901363,heterocyclic compound binding		KOG2143	Uncharacterized conserved protein
A0A0P4VWW7	Phosphodiesterase OS=Scylla olivacea OX=85551 PE=3 SV=1 - [A0A0P4VWW7_9EUCA]	0	0.88	1	2	2	2	793	90.3104	7.31299	1.10731	GO:0044238,primary metabolic process|GO:0061458,reproductive system development|GO:0044237,cellular metabolic process|GO:0030154,cell differentiation|GO:0048468,cell development|GO:0019953,sexual reproduction|GO:1903047,mitotic cell cycle process|GO:0090304,nucleic acid metabolic process|GO:0034641,cellular nitrogen compound metabolic process|GO:0006807,nitrogen compound metabolic process|GO:0000…	GO:0031974,membrane-enclosed lumen|GO:0043229,intracellular organelle|GO:0043227,membrane-bounded organelle|GO:0043226,organelle|GO:0005737,cytoplasm|GO:0044446,intracellular organelle part|GO:0016604,nuclear body|GO:0031981,nuclear lumen|GO:0005634,nucleus|GO:0030529,intracellular ribonucleoprotein complex|GO:0005654,nucleoplasm|GO:0044451,nucleoplasm part|GO:0046540,U4/U6 x U5 tri-snRNP complex…	GO:0097159,organic cyclic compound binding|GO:0044822,poly(A) RNA binding|GO:0005488,binding|GO:0003676,nucleic acid binding|GO:1901363,heterocyclic compound binding|GO:0003723,RNA binding	dme03040,Spliceosome	KOG3168	U1 snRNP component
A0A0P4VWZ2	Uncharacterized protein OS=Scylla olivacea OX=85551 PE=3 SV=1 - [A0A0P4VWZ2_9EUCA]	94.1174	22.45	1	4	4	15	147	17.0052	6.99072	0.989609	GO:0022604,regulation of cell morphogenesis|GO:0022603,regulation of anatomical structure morphogenesis|GO:0030154,cell differentiation|GO:0051128,regulation of cellular component organization|GO:0006949,syncytium formation|GO:0051147,regulation of muscle cell differentiation|GO:0051146,striated muscle cell differentiation|GO:0061061,muscle structure development|GO:0009653,anatomical structure mo…	GO:0005737,cytoplasm|GO:0043232,intracellular non-membrane-bounded organelle|GO:0044464,cell part|GO:0043229,intracellular organelle|GO:0005623,cell|GO:0005622,intracellular|GO:0044424,intracellular part|GO:0044444,cytoplasmic part|GO:0043228,non-membrane-bounded organelle|GO:0043292,contractile fiber|GO:0043226,organelle	GO:0043169,cation binding|GO:0008092,cytoskeletal protein binding|GO:0043167,ion binding|GO:0003779,actin binding|GO:0005509,calcium ion binding|GO:0005515,protein binding|GO:0046872,metal ion binding|GO:0005488,binding		KOG2046	Calponin
A0A0P4VX25	Uncharacterized protein OS=Scylla olivacea OX=85551 PE=3 SV=1 - [A0A0P4VX25_9EUCA]	61.5083	28.48	2	4	4	7	151	17.1536	10.6675	0.975403	GO:0032502,developmental process|GO:0048856,anatomical structure development|GO:0032774,RNA biosynthetic process|GO:0080090,regulation of primary metabolic process|GO:0019222,regulation of metabolic process|GO:0031328,positive regulation of cellular biosynthetic process|GO:0031326,regulation of cellular biosynthetic process|GO:0031325,positive regulation of cellular metabolic process|GO:0051173,p…	GO:0043231,intracellular membrane-bounded organelle|GO:0005634,nucleus|GO:0044464,cell part|GO:0005623,cell|GO:0005622,intracellular|GO:0043229,intracellular organelle|GO:0044424,intracellular part|GO:0043227,membrane-bounded organelle|GO:0043226,organelle|GO:0043234,protein complex|GO:0070603,SWI/SNF superfamily-type complex|GO:0043232,intracellular non-membrane-bounded organelle|GO:0031010,ISWI…	GO:0043169,cation binding|GO:0005515,protein binding|GO:0046914,transition metal ion binding|GO:0097159,organic cyclic compound binding|GO:0008134,transcription factor binding|GO:0043167,ion binding|GO:0008270,zinc ion binding|GO:0003676,nucleic acid binding|GO:0003677,DNA binding|GO:0046872,metal ion binding|GO:1901363,heterocyclic compound binding|GO:0005488,binding		KOG1245	Chromatin remodeling complex WSTF-ISWI, large subunit (contains heterochromatin localization, PHD and BROMO domains)
A0A0P4VX38	Uncharacterized protein OS=Scylla olivacea OX=85551 PE=4 SV=1 - [A0A0P4VX38_9EUCA]	0	5.39	2	1	1	1	204	23.1933	9.65674	1.02831	GO:0008037,cell recognition|GO:0044707,single-multicellular organism process|GO:0030030,cell projection organization|GO:0008045,motor neuron axon guidance|GO:0048468,cell development|GO:0006928,movement of cell or subcellular component|GO:0032501,multicellular organismal process|GO:0031175,neuron projection development|GO:0007411,axon guidance|GO:0009653,anatomical structure morphogenesis|GO:0007…	GO:0044425,membrane part|GO:0016021,integral component of membrane|GO:0016020,membrane|GO:0031224,intrinsic component of membrane			KOG3546	Collagens (type XV)
A0A0P4VX47	Uncharacterized protein OS=Scylla olivacea OX=85551 PE=4 SV=1 - [A0A0P4VX47_9EUCA]	71.6733	23.81	3	3	3	5	147	16.6943	4.729	1.03599	GO:0008104,protein localization|GO:0006471,protein ADP-ribosylation|GO:0007610,behavior|GO:0007165,signal transduction|GO:0000768,syncytium formation by plasma membrane fusion|GO:0051656,establishment of organelle localization|GO:0051650,establishment of vesicle localization|GO:0071840,cellular component organization or biogenesis|GO:0051716,cellular response to stimulus|GO:0000003,reproduction|G…	GO:0055037,recycling endosome|GO:0043229,intracellular organelle|GO:0071944,cell periphery|GO:0043227,membrane-bounded organelle|GO:0043226,organelle|GO:0030054,cell junction|GO:0005737,cytoplasm|GO:0016020,membrane|GO:0005794,Golgi apparatus|GO:0070161,anchoring junction|GO:0005912,adherens junction|GO:0005886,plasma membrane|GO:0043231,intracellular membrane-bounded organelle|GO:0005829,cytosol…	GO:0035639,purine ribonucleoside triphosphate binding|GO:0005488,binding|GO:0043167,ion binding|GO:1901363,heterocyclic compound binding|GO:0001883,purine nucleoside binding|GO:0001882,nucleoside binding|GO:0043168,anion binding|GO:0016462,pyrophosphatase activity|GO:0000166,nucleotide binding|GO:0032561,guanyl ribonucleotide binding|GO:0016740,transferase activity|GO:1901265,nucleoside phosphate…	dme04144,Endocytosis	KOG0071	GTP-binding ADP-ribosylation factor Arf6 (dArf3)
A0A0P4VXE3	Protein phosphatase methylesterase 1 OS=Scylla olivacea OX=85551 PE=3 SV=1 - [A0A0P4VXE3_9EUCA]	17.93	2.26	2	1	1	1	398	42.9803	6.1001	1.07495					KOG0040	Ca2+binding actin-bundling protein (spectrin), alpha chain (EF-Hand protein superfamily)
A0A0P4VXG2	Kinesin-like protein OS=Scylla olivacea OX=85551 PE=3 SV=1 - [A0A0P4VXG2_9EUCA]	60.2782	5.53	2	4	4	5	958	108.654	6.22705	0.944227
A0A0P4VXM8	Uncharacterized protein OS=Scylla olivacea OX=85551 PE=4 SV=1 - [A0A0P4VXM8_9EUCA]	0	1.3	1	1	1	1	768	83.6228	6.13818	0.808655
A0A0P4VXN8	Uncharacterized protein OS=Scylla olivacea OX=85551 PE=4 SV=1 - [A0A0P4VXN8_9EUCA]	0	1.4	1	1	1	1	500	55.8695	7.63525	0.892062	GO:0044710,single-organism metabolic process|GO:0006082,organic acid metabolic process|GO:0044237,cellular metabolic process|GO:0009987,cellular process|GO:0019752,carboxylic acid metabolic process|GO:0032787,monocarboxylic acid metabolic process|GO:0071704,organic substance metabolic process|GO:0044763,single-organism cellular process|GO:0044281,small molecule metabolic process|GO:0008152,metabo…	GO:0031974,membrane-enclosed lumen|GO:1990204,oxidoreductase complex|GO:0043229,intracellular organelle|GO:0043228,non-membrane-bounded organelle|GO:0043227,membrane-bounded organelle|GO:0043226,organelle|GO:0005737,cytoplasm|GO:0005811,lipid particle|GO:0005739,mitochondrion|GO:0005759,mitochondrial matrix|GO:0043234,protein complex|GO:1902494,catalytic complex|GO:0045254,pyruvate dehydrogenase …	GO:0030523,dihydrolipoamide S-acyltransferase activity|GO:0003824,catalytic activity|GO:0016740,transferase activity|GO:0016417,S-acyltransferase activity|GO:0016407,acetyltransferase activity|GO:0016746,transferase activity, transferring acyl groups|GO:0016747,transferase activity, transferring acyl groups other than amino-acyl groups|GO:0004742,dihydrolipoyllysine-residue acetyltransferase acti…	dme01100,Metabolic pathways|dme00620,Pyruvate metabolism|dme00020,Citrate cycle (TCA cycle)|dme00010,Glycolysis / Gluconeogenesis|dme01200,Carbon metabolism	KOG0557	Dihydrolipoamide acetyltransferase
A0A0P4VXT6	Uncharacterized protein OS=Scylla olivacea OX=85551 PE=3 SV=1 - [A0A0P4VXT6_9EUCA]	0	3.64	2	1	1	1	385	43.4004	9.90576	1.02841	GO:0022607,cellular component assembly|GO:0007635,chemosensory behavior|GO:0030030,cell projection organization|GO:0030031,cell projection assembly|GO:0007610,behavior|GO:0010927,cellular component assembly involved in morphogenesis|GO:0009653,anatomical structure morphogenesis|GO:0044699,single-organism process|GO:0000902,cell morphogenesis|GO:0048869,cellular developmental process|GO:0016043,ce…	GO:0042995,cell projection|GO:0072372,primary cilium|GO:0044441,ciliary part|GO:0044464,cell part|GO:0005623,cell|GO:0097542,ciliary tip|GO:0005929,cilium|GO:0044463,cell projection part|GO:0043226,organelle|GO:0044422,organelle part|GO:0035869,ciliary transition zone			KOG0161	Myosin class II heavy chain
A0A0P4VXU6	Uncharacterized protein OS=Scylla olivacea OX=85551 PE=4 SV=1 - [A0A0P4VXU6_9EUCA]	0	1.64	1	1	1	1	426	46.7884	7.73779	1.01875	GO:0044839,cell cycle G2/M phase transition|GO:0000086,G2/M transition of mitotic cell cycle|GO:0044237,cellular metabolic process|GO:1903047,mitotic cell cycle process|GO:0044770,cell cycle phase transition|GO:0044772,mitotic cell cycle phase transition|GO:0006807,nitrogen compound metabolic process|GO:0022402,cell cycle process|GO:1901990,regulation of mitotic cell cycle phase transition|GO:005…	GO:0043234,protein complex|GO:0005622,intracellular|GO:0032991,macromolecular complex|GO:0043231,intracellular membrane-bounded organelle|GO:0071011,precatalytic spliceosome|GO:0071013,catalytic step 2 spliceosome|GO:0044464,cell part|GO:0005623,cell|GO:0043226,organelle|GO:0044446,intracellular organelle part|GO:0043229,intracellular organelle|GO:0044428,nuclear part|GO:0044422,organelle part|GO…	GO:0005488,binding|GO:0005515,protein binding	dme03040,Spliceosome	KOG2889	Predicted PRP38-like splicing factor
A0A0P4VXZ9	NEDD8-activating enzyme E1 regulatory subunit OS=Scylla olivacea OX=85551 PE=3 SV=1 - [A0A0P4VXZ9_9EUCA]	0	1.84	1	1	1	1	543	60.9251	5.85889	0.914306	GO:0042278,purine nucleoside metabolic process|GO:0006732,coenzyme metabolic process|GO:0006730,one-carbon metabolic process|GO:0019752,carboxylic acid metabolic process|GO:0034641,cellular nitrogen compound metabolic process|GO:0006807,nitrogen compound metabolic process|GO:0044281,small molecule metabolic process|GO:0072521,purine-containing compound metabolic process|GO:0009069,serine family a…	GO:0005737,cytoplasm|GO:0005829,cytosol|GO:0044464,cell part|GO:0005623,cell|GO:0005622,intracellular|GO:0044444,cytoplasmic part|GO:0044424,intracellular part	GO:0016787,hydrolase activity|GO:0016801,hydrolase activity, acting on ether bonds|GO:0004013,adenosylhomocysteinase activity|GO:0016802,trialkylsulfonium hydrolase activity|GO:0003824,catalytic activity	dme01100,Metabolic pathways|dme00270,Cysteine and methionine metabolism	KOG1370	S-adenosylhomocysteine hydrolase
A0A0P4VY14	Uncharacterized protein OS=Scylla olivacea OX=85551 PE=4 SV=1 - [A0A0P4VY14_9EUCA]	0	0.63	1	1	1	1	945	105.383	6.60986	1.01575	GO:0033157,regulation of intracellular protein transport|GO:0008104,protein localization|GO:0032388,positive regulation of intracellular transport|GO:0042998,positive regulation of Golgi to plasma membrane protein transport|GO:0048589,developmental growth|GO:0008582,regulation of synaptic growth at neuromuscular junction|GO:0032386,regulation of intracellular transport|GO:2000241,regulation of re…	GO:0042995,cell projection|GO:0005811,lipid particle|GO:0044444,cytoplasmic part|GO:0055037,recycling endosome|GO:0043679,axon terminus|GO:0031975,envelope|GO:0043229,intracellular organelle|GO:0043228,non-membrane-bounded organelle|GO:0045202,synapse|GO:0030133,transport vesicle|GO:0005815,microtubule organizing center|GO:0030135,coated vesicle|GO:0043226,organelle|GO:0030136,clathrin-coated ves…	GO:0035639,purine ribonucleoside triphosphate binding|GO:0032794,GTPase activating protein binding|GO:0044877,macromolecular complex binding|GO:0005488,binding|GO:0043167,ion binding|GO:1901363,heterocyclic compound binding|GO:1901265,nucleoside phosphate binding|GO:0001882,nucleoside binding|GO:0043168,anion binding|GO:0016462,pyrophosphatase activity|GO:0000166,nucleotide binding|GO:0032561,gua…	dme04144,Endocytosis	KOG0087	GTPase Rab11/YPT3, small G protein superfamily
A0A0P4VY20	Uncharacterized protein OS=Scylla olivacea OX=85551 PE=4 SV=1 - [A0A0P4VY20_9EUCA]	0	0.75	1	1	1	1	1329	148.94	7.97217	0.947991
A0A0P4VY43	Serine/threonine-protein phosphatase OS=Scylla olivacea OX=85551 PE=3 SV=1 - [A0A0P4VY43_9EUCA]	108.675	21.04	15	5	6	7	309	35.5863	5.5415	1.06943	GO:0009187,cyclic nucleotide metabolic process|GO:0030154,cell differentiation|GO:0009117,nucleotide metabolic process|GO:0034641,cellular nitrogen compound metabolic process|GO:0006807,nitrogen compound metabolic process|GO:0023052,signaling|GO:0007165,signal transduction|GO:0007275,multicellular organism development|GO:0044699,single-organism process|GO:0006139,nucleobase-containing compound me…		GO:0016787,hydrolase activity|GO:0008081,phosphoric diester hydrolase activity|GO:0047555,3',5'-cyclic-GMP phosphodiesterase activity|GO:0003824,catalytic activity|GO:0043169,cation binding|GO:0016788,hydrolase activity, acting on ester bonds|GO:0043167,ion binding|GO:0042578,phosphoric ester hydrolase activity|GO:0004114,3',5'-cyclic-nucleotide phosphodiesterase activity|GO:0004112,cyclic-nucleo…	dme00230,Purine metabolism	KOG3689	Cyclic nucleotide phosphodiesterase
A0A0P4VY51	Sodium/potassium-transporting ATPase subunit alpha OS=Scylla olivacea OX=85551 PE=3 SV=1 - [A0A0P4VY51_9EUCA]	31.5968	3.74	3	1	5	10	962	106.318	6.11279	0.995209	GO:0043933,macromolecular complex subunit organization|GO:0035107,appendage morphogenesis|GO:0008585,female gonad development|GO:0007292,female gamete generation|GO:0060491,regulation of cell projection assembly|GO:0060322,head development|GO:0007164,establishment of tissue polarity|GO:0007297,ovarian follicle cell migration|GO:0007298,border follicle cell migration|GO:0001745,compound eye morpho…	GO:0015629,actin cytoskeleton|GO:0031974,membrane-enclosed lumen|GO:0043229,intracellular organelle|GO:0043228,non-membrane-bounded organelle|GO:0005622,intracellular|GO:0043227,membrane-bounded organelle|GO:0043226,organelle|GO:0034399,nuclear periphery|GO:0031981,nuclear lumen|GO:0005634,nucleus|GO:0005875,microtubule associated complex|GO:0005654,nucleoplasm|GO:0044430,cytoskeletal part|GO:001…	GO:0003779,actin binding|GO:0005488,binding|GO:0005515,protein binding|GO:0008092,cytoskeletal protein binding		KOG1735	Actin depolymerizing factor
A0A0P4VY79	Uncharacterized protein OS=Scylla olivacea OX=85551 PE=3 SV=1 - [A0A0P4VY79_9EUCA]	0	2.66	1	1	1	1	1166	133.139	7.32764	0.800473
A0A0P4VY81	Uncharacterized protein OS=Scylla olivacea OX=85551 PE=3 SV=1 - [A0A0P4VY81_9EUCA]	46.63	1.02	1	2	2	2	2261	247.825	6.43018	1.03315	GO:0043933,macromolecular complex subunit organization|GO:1903047,mitotic cell cycle process|GO:1901564,organonitrogen compound metabolic process|GO:0044249,cellular biosynthetic process|GO:0034641,cellular nitrogen compound metabolic process|GO:0006807,nitrogen compound metabolic process|GO:0022402,cell cycle process|GO:0034645,cellular macromolecule biosynthetic process|GO:1901576,organic subst…	GO:0022626,cytosolic ribosome|GO:0022627,cytosolic small ribosomal subunit|GO:0031974,membrane-enclosed lumen|GO:0043229,intracellular organelle|GO:0043228,non-membrane-bounded organelle|GO:0000228,nuclear chromosome|GO:0043227,membrane-bounded organelle|GO:0043226,organelle|GO:0015935,small ribosomal subunit|GO:0005737,cytoplasm|GO:0031981,nuclear lumen|GO:0005730,nucleolus|GO:0005634,nucleus|GO…	GO:0070181,small ribosomal subunit rRNA binding|GO:0097159,organic cyclic compound binding|GO:0019843,rRNA binding|GO:0003735,structural constituent of ribosome|GO:0003723,RNA binding|GO:0003676,nucleic acid binding|GO:0005198,structural molecule activity|GO:1901363,heterocyclic compound binding|GO:0005488,binding	dme03010,Ribosome	KOG0400	40S ribosomal protein S13
A0A0P4VYA0	Dynein light chain OS=Scylla olivacea OX=85551 PE=3 SV=1 - [A0A0P4VYA0_9EUCA]	37.23	14.29	1	2	2	3	126	14.181	9.23193	1.00546	GO:0009453,energy taxis|GO:0009165,nucleotide biosynthetic process|GO:0007165,signal transduction|GO:1901362,organic cyclic compound biosynthetic process|GO:1901360,organic cyclic compound metabolic process|GO:0044710,single-organism metabolic process|GO:0044711,single-organism biosynthetic process|GO:0042330,taxis|GO:0042331,phototaxis|GO:0052652,cyclic purine nucleotide metabolic process|GO:000…	GO:0043234,protein complex|GO:0005737,cytoplasm|GO:0032991,macromolecular complex|GO:0005829,cytosol|GO:0044464,cell part|GO:0005623,cell|GO:0008074,guanylate cyclase complex, soluble|GO:0044444,cytoplasmic part|GO:0044445,cytosolic part|GO:0044424,intracellular part|GO:0005622,intracellular|GO:0016020,membrane|GO:0071944,cell periphery|GO:0005886,plasma membrane	GO:0035639,purine ribonucleoside triphosphate binding|GO:0005488,binding|GO:0043167,ion binding|GO:1901363,heterocyclic compound binding|GO:1901265,nucleoside phosphate binding|GO:0001882,nucleoside binding|GO:0043168,anion binding|GO:0097367,carbohydrate derivative binding|GO:0016829,lyase activity|GO:0016849,phosphorus-oxygen lyase activity|GO:0000166,nucleotide binding|GO:0032561,guanyl ribonu…	dme00230,Purine metabolism	KOG0018	Structural maintenance of chromosome protein 1 (sister chromatid cohesion complex Cohesin, subunit SMC1)
A0A0P4VYA7	Alpha-1,4 glucan phosphorylase OS=Scylla olivacea OX=85551 PE=3 SV=1 - [A0A0P4VYA7_9EUCA]	865.846	24.85	1	3	23	85	849	97.6985	6.84424	1.06909					KOG0030	Myosin essential light chain, EF-Hand protein superfamily
A0A0P4VYC6	Uncharacterized protein OS=Scylla olivacea OX=85551 PE=4 SV=1 - [A0A0P4VYC6_9EUCA]	29.77	1.71	1	1	1	1	469	51.1657	7.00537	0.970615
A0A0P4VYD2	Uncharacterized protein OS=Scylla olivacea OX=85551 PE=4 SV=1 - [A0A0P4VYD2_9EUCA]	0	1.37	2	1	1	1	439	50.5007	7.00537	0.942513	GO:0070988,demethylation|GO:0044267,cellular protein metabolic process|GO:0006482,protein demethylation|GO:0044260,cellular macromolecule metabolic process|GO:0044238,primary metabolic process|GO:0019538,protein metabolic process|GO:0009987,cellular process|GO:0044710,single-organism metabolic process|GO:0006464,cellular protein modification process|GO:0043170,macromolecule metabolic process|GO:0…		GO:0016787,hydrolase activity|GO:0016788,hydrolase activity, acting on ester bonds|GO:0052689,carboxylic ester hydrolase activity|GO:0003824,catalytic activity|GO:0051723,protein methylesterase activity|GO:0019888,protein phosphatase regulator activity|GO:0019208,phosphatase regulator activity|GO:0098772,molecular function regulator|GO:0030234,enzyme regulator activity		KOG2564	Predicted acetyltransferases and hydrolases with the alpha/beta hydrolase fold
A0A0P4VYE1	Uncharacterized protein OS=Scylla olivacea OX=85551 PE=4 SV=1 - [A0A0P4VYE1_9EUCA]	20.4579	7.69	1	1	7	15	741	84.1313	8.29443	0.671148	GO:0019226,transmission of nerve impulse|GO:0019227,neuronal action potential propagation|GO:0008103,oocyte microtubule cytoskeleton polarization|GO:2000241,regulation of reproductive process|GO:0048468,cell development|GO:0016358,dendrite development|GO:0007610,behavior|GO:0007292,female gamete generation|GO:0007163,establishment or maintenance of cell polarity|GO:0001505,regulation of neurotran…	GO:0035371,microtubule plus-end|GO:0043229,intracellular organelle|GO:0043228,non-membrane-bounded organelle|GO:0005871,kinesin complex|GO:1990752,microtubule end|GO:0043227,membrane-bounded organelle|GO:0043226,organelle|GO:0005856,cytoskeleton|GO:0005874,microtubule|GO:0005739,mitochondrion|GO:0005875,microtubule associated complex|GO:0044430,cytoskeletal part|GO:0005737,cytoplasm|GO:0015630,mi…	GO:0035639,purine ribonucleoside triphosphate binding|GO:0044877,macromolecular complex binding|GO:0005488,binding|GO:0016887,ATPase activity|GO:0043167,ion binding|GO:1901363,heterocyclic compound binding|GO:0001883,purine nucleoside binding|GO:0001882,nucleoside binding|GO:0043168,anion binding|GO:0000166,nucleotide binding|GO:1901265,nucleoside phosphate binding|GO:0032549,ribonucleoside bindi…	dme04144,Endocytosis	KOG0240	Kinesin (SMY1 subfamily)
A0A0P4VYF4	Uncharacterized protein OS=Scylla olivacea OX=85551 PE=4 SV=1 - [A0A0P4VYF4_9EUCA]	33.7333	6.64	1	2	2	2	256	28.3805	9.74463	1.22092	GO:0090304,nucleic acid metabolic process|GO:0034641,cellular nitrogen compound metabolic process|GO:0006807,nitrogen compound metabolic process|GO:0000226,microtubule cytoskeleton organization|GO:0044237,cellular metabolic process|GO:0044699,single-organism process|GO:0006139,nucleobase-containing compound metabolic process|GO:0044260,cellular macromolecule metabolic process|GO:0071840,cellular …	GO:0043234,protein complex|GO:0005622,intracellular|GO:0032991,macromolecular complex|GO:0043231,intracellular membrane-bounded organelle|GO:0071011,precatalytic spliceosome|GO:0071013,catalytic step 2 spliceosome|GO:0044464,cell part|GO:0005623,cell|GO:0043226,organelle|GO:0044446,intracellular organelle part|GO:0043229,intracellular organelle|GO:0044428,nuclear part|GO:0044422,organelle part|GO…	GO:0097159,organic cyclic compound binding|GO:0044822,poly(A) RNA binding|GO:0003723,RNA binding|GO:0003676,nucleic acid binding|GO:0003677,DNA binding|GO:1901363,heterocyclic compound binding|GO:0005488,binding|GO:0044212,transcription regulatory region DNA binding|GO:0043565,sequence-specific DNA binding|GO:0003700,transcription factor activity, sequence-specific DNA binding|GO:0000975,regulato…	dme03040,Spliceosome	KOG0051	RNA polymerase I termination factor, Myb superfamily
A0A0P4VYH1	cGMP-dependent protein kinase OS=Scylla olivacea OX=85551 PE=3 SV=1 - [A0A0P4VYH1_9EUCA]	27.11	6.35	2	4	4	4	677	77.2016	6.63916	1.04007	GO:0034599,cellular response to oxidative stress|GO:0032502,developmental process|GO:0006950,response to stress|GO:0048584,positive regulation of response to stimulus|GO:0048583,regulation of response to stimulus|GO:0023052,signaling|GO:0007165,signal transduction|GO:0070887,cellular response to chemical stimulus|GO:0042221,response to chemical|GO:0010942,positive regulation of cell death|GO:0008…	GO:0008021,synaptic vesicle|GO:0043229,intracellular organelle|GO:0071944,cell periphery|GO:0031301,integral component of organelle membrane|GO:0031300,intrinsic component of organelle membrane|GO:0030285,integral component of synaptic vesicle membrane|GO:0031226,intrinsic component of plasma membrane|GO:0043226,organelle|GO:0031224,intrinsic component of membrane|GO:0005737,cytoplasm|GO:0031982,…	GO:0001588,dopamine neurotransmitter receptor activity, coupled via Gs|GO:0004930,G-protein coupled receptor activity|GO:0030594,neurotransmitter receptor activity|GO:0038023,signaling receptor activity|GO:0004935,adrenergic receptor activity|GO:0004888,transmembrane signaling receptor activity|GO:0060089,molecular transducer activity|GO:0004952,dopamine neurotransmitter receptor activity|GO:0004…		KOG4219	G protein-coupled receptor
A0A0P4VYM1	Uncharacterized protein OS=Scylla olivacea OX=85551 PE=4 SV=1 - [A0A0P4VYM1_9EUCA]	0	2.5	1	1	1	1	280	31.4637	9.56885	0.940254					KOG2668	Flotillins
A0A0P4VYN7	Uncharacterized protein OS=Scylla olivacea OX=85551 PE=3 SV=1 - [A0A0P4VYN7_9EUCA]	28.85	10.62	1	4	4	5	433	48.2009	5.90967	0.906042	GO:0080090,regulation of primary metabolic process|GO:0019222,regulation of metabolic process|GO:1901362,organic cyclic compound biosynthetic process|GO:1901360,organic cyclic compound metabolic process|GO:0010604,positive regulation of macromolecule metabolic process|GO:0048869,cellular developmental process|GO:0070647,protein modification by small protein conjugation or removal|GO:0018193,pepti…	GO:0043234,protein complex|GO:0005737,cytoplasm|GO:0005829,cytosol|GO:0032991,macromolecular complex|GO:0043231,intracellular membrane-bounded organelle|GO:0044464,cell part|GO:0005634,nucleus|GO:0031510,SUMO activating enzyme complex|GO:0044444,cytoplasmic part|GO:0005623,cell|GO:0005622,intracellular|GO:0044446,intracellular organelle part|GO:0043229,intracellular organelle|GO:0044428,nuclear p…	GO:0005488,binding|GO:0031624,ubiquitin conjugating enzyme binding|GO:0019948,SUMO activating enzyme activity|GO:0033134,ubiquitin activating enzyme binding|GO:0008641,small protein activating enzyme activity|GO:0044390,ubiquitin-like protein conjugating enzyme binding|GO:0003824,catalytic activity|GO:0044388,small protein activating enzyme binding|GO:0019899,enzyme binding|GO:0005515,protein bin…	dme04120,Ubiquitin mediated proteolysis	KOG2016	NEDD8-activating complex, APP-BP1/UBA5 component
A0A0P4VYP1	Uncharacterized protein OS=Scylla olivacea OX=85551 PE=3 SV=1 - [A0A0P4VYP1_9EUCA]	0	16.8	2	1	2	8	125	13.671	8.60205	0.987905	GO:0051648,vesicle localization|GO:0051046,regulation of secretion|GO:0051049,regulation of transport|GO:0006836,neurotransmitter transport|GO:0097480,establishment of synaptic vesicle localization|GO:0032940,secretion by cell|GO:0023052,signaling|GO:1903530,regulation of secretion by cell|GO:0051656,establishment of organelle localization|GO:0050789,regulation of biological process|GO:0044699,si…	GO:0016021,integral component of membrane|GO:0016020,membrane|GO:0044464,cell part|GO:0005623,cell|GO:0071944,cell periphery|GO:0005886,plasma membrane|GO:0044425,membrane part|GO:0031224,intrinsic component of membrane|GO:0097458,neuron part|GO:0044456,synapse part|GO:0098793,presynapse|GO:0045202,synapse	GO:0043168,anion binding|GO:0043169,cation binding|GO:0000149,SNARE binding|GO:0005543,phospholipid binding|GO:0005544,calcium-dependent phospholipid binding|GO:0008289,lipid binding|GO:0043167,ion binding|GO:0019905,syntaxin binding|GO:0005509,calcium ion binding|GO:0005515,protein binding|GO:0030276,clathrin binding|GO:0046872,metal ion binding|GO:0005488,binding		KOG1329	Phospholipase D1
A0A0P4VYQ5	Uncharacterized protein OS=Scylla olivacea OX=85551 PE=3 SV=1 - [A0A0P4VYQ5_9EUCA]	13.7	1.5	7	2	3	4	1467	165.094	5.50342	1.09592	GO:0080090,regulation of primary metabolic process|GO:0019222,regulation of metabolic process|GO:0048468,cell development|GO:0016358,dendrite development|GO:1901362,organic cyclic compound biosynthetic process|GO:1901360,organic cyclic compound metabolic process|GO:0044710,single-organism metabolic process|GO:0048869,cellular developmental process|GO:0006260,DNA replication|GO:0006281,DNA repair|…	GO:0043229,intracellular organelle|GO:0043228,non-membrane-bounded organelle|GO:0044430,cytoskeletal part|GO:0043227,membrane-bounded organelle|GO:0043226,organelle|GO:0005856,cytoskeleton|GO:0005634,nucleus|GO:0005875,microtubule associated complex|GO:0005657,replication fork|GO:0005694,chromosome|GO:0015630,microtubule cytoskeleton|GO:0043234,protein complex|GO:0032991,macromolecular complex|GO…	GO:0016887,ATPase activity|GO:0035639,purine ribonucleoside triphosphate binding|GO:0005488,binding|GO:0003676,nucleic acid binding|GO:0003677,DNA binding|GO:0043167,ion binding|GO:1901363,heterocyclic compound binding|GO:0001883,purine nucleoside binding|GO:0001882,nucleoside binding|GO:0043168,anion binding|GO:0042623,ATPase activity, coupled|GO:0000166,nucleotide binding|GO:1901265,nucleoside …	dme03420,Nucleotide excision repair|dme03030,DNA replication|dme03430,Mismatch repair	KOG1968	Replication factor C, subunit RFC1 (large subunit)
A0A0P4VYS0	Uncharacterized protein OS=Scylla olivacea OX=85551 PE=4 SV=1 - [A0A0P4VYS0_9EUCA]	28.58	0.74	7	3	3	3	4070	470.087	6.48096	0.961012	GO:0008589,regulation of smoothened signaling pathway|GO:0044238,primary metabolic process|GO:0006909,phagocytosis|GO:0019222,regulation of metabolic process|GO:0006470,protein dephosphorylation|GO:0048584,positive regulation of response to stimulus|GO:0048583,regulation of response to stimulus|GO:0048103,somatic stem cell division|GO:0045466,R7 cell differentiation|GO:0007163,establishment or ma…	GO:1903293,phosphatase complex|GO:0031974,membrane-enclosed lumen|GO:0043229,intracellular organelle|GO:0043228,non-membrane-bounded organelle|GO:0043227,membrane-bounded organelle|GO:0043226,organelle|GO:0005856,cytoskeleton|GO:0031981,nuclear lumen|GO:0005813,centrosome|GO:0005634,nucleus|GO:0005814,centriole|GO:0005815,microtubule organizing center|GO:0005654,nucleoplasm|GO:0044430,cytoskeleta…	GO:0016787,hydrolase activity|GO:0046872,metal ion binding|GO:0016791,phosphatase activity|GO:0043169,cation binding|GO:0019208,phosphatase regulator activity|GO:0004722,protein serine/threonine phosphatase activity|GO:0004721,phosphoprotein phosphatase activity|GO:0043167,ion binding|GO:0042578,phosphoric ester hydrolase activity|GO:0003824,catalytic activity|GO:0016788,hydrolase activity, actin…	dme03015,mRNA surveillance pathway|dme04391,Hippo signaling pathway - fly|dme04350,TGF-beta signaling pathway	KOG0371	Serine/threonine protein phosphatase 2A, catalytic subunit
A0A0P4VYV1	Uncharacterized protein OS=Scylla olivacea OX=85551 PE=3 SV=1 - [A0A0P4VYV1_9EUCA]	44.2854	7.35	2	7	7	11	585	66.2391	5.47803	1.12963					KOG0203	Naﲯ ATPase, alpha subunit
A0A0P4VYV5	Uncharacterized protein OS=Scylla olivacea OX=85551 PE=4 SV=1 - [A0A0P4VYV5_9EUCA]	43.502	11.88	2	5	5	5	564	61.2653	8.47021	1.0061	GO:1901566,organonitrogen compound biosynthetic process|GO:0006450,regulation of translational fidelity|GO:0006431,methionyl-tRNA aminoacylation|GO:0080090,regulation of primary metabolic process|GO:0019222,regulation of metabolic process|GO:0051246,regulation of protein metabolic process|GO:0030154,cell differentiation|GO:0031323,regulation of cellular metabolic process|GO:0019752,carboxylic aci…	GO:0005856,cytoskeleton|GO:0043234,protein complex|GO:0017101,aminoacyl-tRNA synthetase multienzyme complex|GO:0015630,microtubule cytoskeleton|GO:0043228,non-membrane-bounded organelle|GO:0005737,cytoplasm|GO:0043232,intracellular non-membrane-bounded organelle|GO:0005829,cytosol|GO:0044464,cell part|GO:0044444,cytoplasmic part|GO:0005623,cell|GO:0043226,organelle|GO:0044446,intracellular organe…	GO:0035639,purine ribonucleoside triphosphate binding|GO:0005488,binding|GO:0002161,aminoacyl-tRNA editing activity|GO:0043167,ion binding|GO:1901363,heterocyclic compound binding|GO:0001883,purine nucleoside binding|GO:0001882,nucleoside binding|GO:0043168,anion binding|GO:0004812,aminoacyl-tRNA ligase activity|GO:0000166,nucleotide binding|GO:1901265,nucleoside phosphate binding|GO:0032549,ribo…	dme00970,Aminoacyl-tRNA biosynthesis	KOG0437	Leucyl-tRNA synthetase
A0A0P4VYW8	Uncharacterized protein OS=Scylla olivacea OX=85551 PE=4 SV=1 - [A0A0P4VYW8_9EUCA]	0	0.89	1	1	1	1	1348	146.645	6.68311	1.00519	GO:0009218,pyrimidine ribonucleotide metabolic process|GO:0009165,nucleotide biosynthetic process|GO:0009163,nucleoside biosynthetic process|GO:0044283,small molecule biosynthetic process|GO:0046134,pyrimidine nucleoside biosynthetic process|GO:1901362,organic cyclic compound biosynthetic process|GO:0046131,pyrimidine ribonucleoside metabolic process|GO:0046132,pyrimidine ribonucleoside biosynthe…	GO:0005737,cytoplasm|GO:0044464,cell part|GO:0005623,cell|GO:0005622,intracellular|GO:0044424,intracellular part	GO:0005488,binding|GO:0035639,purine ribonucleoside triphosphate binding|GO:0016884,carbon-nitrogen ligase activity, with glutamine as amido-N-donor|GO:0043167,ion binding|GO:0016597,amino acid binding|GO:1901363,heterocyclic compound binding|GO:0001883,purine nucleoside binding|GO:0001882,nucleoside binding|GO:0043168,anion binding|GO:0043169,cation binding|GO:0097367,carbohydrate derivative bin…	dme01100,Metabolic pathways|dme00240,Pyrimidine metabolism|dme00250,Alanine, aspartate and glutamate metabolism	KOG0370	Multifunctional pyrimidine synthesis protein CAD (includes carbamoyl-phophate synthetase, aspartate transcarbamylase, and glutamine amidotransferase)
A0A0P4VZ47	Uncharacterized protein OS=Scylla olivacea OX=85551 PE=4 SV=1 - [A0A0P4VZ47_9EUCA]	45.0414	20.14	4	13	13	15	571	67.8779	5.75732	1.0158
A0A0P4VZ76	Serine hydroxymethyltransferase OS=Scylla olivacea OX=85551 PE=3 SV=1 - [A0A0P4VZ76_9EUCA]	0	2.24	1	1	1	1	492	54.3318	8.41162	0.999812	GO:0035107,appendage morphogenesis|GO:0007349,cellularization|GO:0007292,female gamete generation|GO:0048102,autophagic cell death|GO:0007290,spermatid nucleus elongation|GO:0007291,sperm individualization|GO:0051656,establishment of organelle localization|GO:0051653,spindle localization|GO:0000003,reproduction|GO:0048869,cellular developmental process|GO:0071840,cellular component organization o…	GO:0043229,intracellular organelle|GO:0043228,non-membrane-bounded organelle|GO:0030286,dynein complex|GO:0005874,microtubule|GO:0043226,organelle|GO:0005856,cytoskeleton|GO:0005813,centrosome|GO:0005814,centriole|GO:0005815,microtubule organizing center|GO:0044430,cytoskeletal part|GO:0005875,microtubule associated complex|GO:0044450,microtubule organizing center part|GO:0005737,cytoplasm|GO:001…	GO:0005488,binding|GO:0016787,hydrolase activity|GO:0016818,hydrolase activity, acting on acid anhydrides, in phosphorus-containing anhydrides|GO:0045505,dynein intermediate chain binding|GO:0042623,ATPase activity, coupled|GO:0003824,catalytic activity|GO:0045502,dynein binding|GO:0017111,nucleoside-triphosphatase activity|GO:0016817,hydrolase activity, acting on acid anhydrides|GO:0016462,pyrop…		KOG3430	Dynein light chain type 1
A0A0P4VZA3	Uncharacterized protein OS=Scylla olivacea OX=85551 PE=3 SV=1 - [A0A0P4VZA3_9EUCA]	0	3.88	7	1	1	1	129	14.8575	8.48486	0.92					KOG2099	Glycogen phosphorylase
A0A0P4VZB4	Uncharacterized protein OS=Scylla olivacea OX=85551 PE=3 SV=1 - [A0A0P4VZB4_9EUCA]	0	0.83	1	1	1	2	968	108.97	6.96143	1.08639	GO:0044248,cellular catabolic process|GO:0043632,modification-dependent macromolecule catabolic process|GO:0044267,cellular protein metabolic process|GO:1901575,organic substance catabolic process|GO:0044265,cellular macromolecule catabolic process|GO:0044260,cellular macromolecule metabolic process|GO:0071704,organic substance metabolic process|GO:0070647,protein modification by small protein co…	GO:0043229,intracellular organelle|GO:0043228,non-membrane-bounded organelle|GO:0043227,membrane-bounded organelle|GO:0043226,organelle|GO:0005856,cytoskeleton|GO:0005813,centrosome|GO:0005634,nucleus|GO:0005814,centriole|GO:0005815,microtubule organizing center|GO:0044430,cytoskeletal part|GO:0044450,microtubule organizing center part|GO:0005737,cytoplasm|GO:0015630,microtubule cytoskeleton|GO:0…	GO:0019787,ubiquitin-like protein transferase activity|GO:0043169,cation binding|GO:0046872,metal ion binding|GO:0016874,ligase activity|GO:0005085,guanyl-nucleotide exchange factor activity|GO:0043167,ion binding|GO:0003824,catalytic activity|GO:0016740,transferase activity|GO:0005488,binding|GO:0098772,molecular function regulator|GO:0004842,ubiquitin-protein transferase activity|GO:0061630,ubi…	dme04120,Ubiquitin mediated proteolysis	KOG1427	Uncharacterized conserved protein, contains RCC1 domain
A0A0P4VZC4	Uncharacterized protein OS=Scylla olivacea OX=85551 PE=4 SV=1 - [A0A0P4VZC4_9EUCA]	0	2.09	1	1	1	1	383	43.6512	5.74463	0.870703	GO:0050801,ion homeostasis|GO:0042592,homeostatic process|GO:0055074,calcium ion homeostasis|GO:0098771,inorganic ion homeostasis|GO:0044699,single-organism process|GO:0051560,mitochondrial calcium ion homeostasis|GO:0072507,divalent inorganic cation homeostasis|GO:0072503,cellular divalent inorganic cation homeostasis|GO:0065007,biological regulation|GO:0051561,positive regulation of mitochondri…	GO:0005737,cytoplasm|GO:0043231,intracellular membrane-bounded organelle|GO:0005623,cell|GO:0044444,cytoplasmic part|GO:0031970,organelle envelope lumen|GO:0044464,cell part|GO:0043229,intracellular organelle|GO:0031967,organelle envelope|GO:0031975,envelope|GO:0044446,intracellular organelle part|GO:0005740,mitochondrial envelope|GO:0005739,mitochondrion|GO:0031974,membrane-enclosed lumen|GO:004…	GO:0043169,cation binding|GO:0043167,ion binding|GO:0005488,binding|GO:0046872,metal ion binding|GO:0005509,calcium ion binding		KOG2643	Ca2 binding protein, contains EF-hand motifs
A0A0P4VZC6	Uncharacterized protein OS=Scylla olivacea OX=85551 PE=4 SV=1 - [A0A0P4VZC6_9EUCA]	0	4.9	1	1	1	1	408	46.5009	6.17627	0.946285					KOG3513	Neural cell adhesion molecule L1
A0A0P4VZC7	Uncharacterized protein OS=Scylla olivacea OX=85551 PE=4 SV=1 - [A0A0P4VZC7_9EUCA]	50.38	8.97	1	4	4	4	457	51.5622	5.35107	0.909747	GO:0022607,cellular component assembly|GO:0061572,actin filament bundle organization|GO:0033043,regulation of organelle organization|GO:1902903,regulation of fibril organization|GO:0030036,actin cytoskeleton organization|GO:0051128,regulation of cellular component organization|GO:0050789,regulation of biological process|GO:0071840,cellular component organization or biogenesis|GO:0032231,regulatio…	GO:0005737,cytoplasm|GO:0043232,intracellular non-membrane-bounded organelle|GO:0044444,cytoplasmic part|GO:0044464,cell part|GO:0031674,I band|GO:0005623,cell|GO:0005622,intracellular|GO:0030016,myofibril|GO:0030017,sarcomere|GO:0043229,intracellular organelle|GO:0043228,non-membrane-bounded organelle|GO:0044422,organelle part|GO:0043292,contractile fiber|GO:0044424,intracellular part|GO:0043226…	GO:0003779,actin binding|GO:0005488,binding|GO:0005515,protein binding|GO:0008092,cytoskeletal protein binding
A0A0P4VZG2	Uncharacterized protein OS=Scylla olivacea OX=85551 PE=3 SV=1 - [A0A0P4VZG2_9EUCA]	0	2.35	1	1	1	1	341	37.1045	9.78857	1.00543	GO:0007631,feeding behavior|GO:0032104,regulation of response to extracellular stimulus|GO:0008152,metabolic process|GO:0032107,regulation of response to nutrient levels|GO:0007616,long-term memory|GO:0016310,phosphorylation|GO:0007614,short-term memory|GO:0007612,learning|GO:0007613,memory|GO:0007610,behavior|GO:0007611,learning or memory|GO:0060047,heart contraction|GO:0003015,heart process|GO:…	GO:0005737,cytoplasm|GO:0005829,cytosol|GO:0016020,membrane|GO:0044464,cell part|GO:0005623,cell|GO:0005622,intracellular|GO:0044444,cytoplasmic part|GO:0071944,cell periphery|GO:0005886,plasma membrane|GO:0044424,intracellular part	GO:0035639,purine ribonucleoside triphosphate binding|GO:0004672,protein kinase activity|GO:0004692,cGMP-dependent protein kinase activity|GO:0004690,cyclic nucleotide-dependent protein kinase activity|GO:1901363,heterocyclic compound binding|GO:0001883,purine nucleoside binding|GO:0001882,nucleoside binding|GO:0043168,anion binding|GO:0032561,guanyl ribonucleotide binding|GO:0097367,carbohydrate…		KOG0614	cGMP-dependent protein kinase
A0A0P4VZG8	Uncharacterized protein OS=Scylla olivacea OX=85551 PE=4 SV=1 - [A0A0P4VZG8_9EUCA]	0	4.88	1	3	3	4	656	74.0457	5.93506	1.02333
A0A0P4VZK4	Uncharacterized protein OS=Scylla olivacea OX=85551 PE=4 SV=1 - [A0A0P4VZK4_9EUCA]	0	3.11	3	1	1	2	289	32.4538	8.07471	0.993455	GO:0080090,regulation of primary metabolic process|GO:0019222,regulation of metabolic process|GO:1901362,organic cyclic compound biosynthetic process|GO:0071840,cellular component organization or biogenesis|GO:0044712,single-organism catabolic process|GO:0044710,single-organism metabolic process|GO:0010604,positive regulation of macromolecule metabolic process|GO:0048518,positive regulation of bi…	GO:0022624,proteasome accessory complex|GO:0031974,membrane-enclosed lumen|GO:0031595,nuclear proteasome complex|GO:0043229,intracellular organelle|GO:0043228,non-membrane-bounded organelle|GO:0005623,cell|GO:0043227,membrane-bounded organelle|GO:0043226,organelle|GO:0008540,proteasome regulatory particle, base subcomplex|GO:0005737,cytoplasm|GO:0005838,proteasome regulatory particle|GO:0031981,n…	GO:0036402,proteasome-activating ATPase activity|GO:0035639,purine ribonucleoside triphosphate binding|GO:0017025,TBP-class protein binding|GO:0005488,binding|GO:0016887,ATPase activity|GO:0043167,ion binding|GO:1901363,heterocyclic compound binding|GO:1901265,nucleoside phosphate binding|GO:0001882,nucleoside binding|GO:0043168,anion binding|GO:0042623,ATPase activity, coupled|GO:0000166,nucleot…	dme03050,Proteasome	KOG0729	26S proteasome regulatory complex, ATPase RPT1
A0A0P4VZL5	Uncharacterized protein OS=Scylla olivacea OX=85551 PE=3 SV=1 - [A0A0P4VZL5_9EUCA]	45.32	1.96	15	1	2	2	716	81.7916	7.6792	0.952412					KOG0161	Myosin class II heavy chain
A0A0P4VZM6	Uncharacterized protein OS=Scylla olivacea OX=85551 PE=3 SV=1 - [A0A0P4VZM6_9EUCA]	0	0.91	4	2	3	9	1987	225.645	6.21436	1.19829	GO:0034446,substrate adhesion-dependent cell spreading|GO:0008587,imaginal disc-derived wing margin morphogenesis|GO:0007160,cell-matrix adhesion|GO:0007165,signal transduction|GO:0007166,cell surface receptor signaling pathway|GO:0032989,cellular component morphogenesis|GO:0044707,single-multicellular organism process|GO:0071840,cellular component organization or biogenesis|GO:0007517,muscle org…	GO:0098590,plasma membrane region|GO:0098636,protein complex involved in cell adhesion|GO:0045178,basal part of cell|GO:0071944,cell periphery|GO:0005924,cell-substrate adherens junction|GO:0005925,focal adhesion|GO:0031226,intrinsic component of plasma membrane|GO:0031224,intrinsic component of membrane|GO:0030055,cell-substrate junction|GO:0045177,apical part of cell|GO:0016021,integral compone…	GO:0050839,cell adhesion molecule binding|GO:0050840,extracellular matrix binding|GO:0060089,molecular transducer activity|GO:0004872,receptor activity|GO:0005515,protein binding|GO:0046983,protein dimerization activity|GO:0046982,protein heterodimerization activity|GO:0005488,binding		KOG3637	Vitronectin receptor, alpha subunit
A0A0P4VZP3	Uncharacterized protein OS=Scylla olivacea OX=85551 PE=4 SV=1 - [A0A0P4VZP3_9EUCA]	0	1.41	1	1	1	1	495	56.3442	5.36377	1.12092					KOG0517	Beta-spectrin
A0A0P4VZS7	Uncharacterized protein OS=Scylla olivacea OX=85551 PE=4 SV=1 - [A0A0P4VZS7_9EUCA]	19.13	1.81	4	2	2	2	773	87.7912	5.2876	0.97789	GO:0044238,primary metabolic process|GO:0019752,carboxylic acid metabolic process|GO:0090304,nucleic acid metabolic process|GO:0044249,cellular biosynthetic process|GO:0034641,cellular nitrogen compound metabolic process|GO:0006807,nitrogen compound metabolic process|GO:0044281,small molecule metabolic process|GO:0034645,cellular macromolecule biosynthetic process|GO:0034660,ncRNA metabolic proce…	GO:0005737,cytoplasm|GO:0043231,intracellular membrane-bounded organelle|GO:0044464,cell part|GO:0043229,intracellular organelle|GO:0005739,mitochondrion|GO:0005622,intracellular|GO:0044444,cytoplasmic part|GO:0005623,cell|GO:0044424,intracellular part|GO:0043227,membrane-bounded organelle|GO:0043226,organelle	GO:0035639,purine ribonucleoside triphosphate binding|GO:0008270,zinc ion binding|GO:0003676,nucleic acid binding|GO:0043167,ion binding|GO:1901363,heterocyclic compound binding|GO:1901265,nucleoside phosphate binding|GO:0001882,nucleoside binding|GO:0043168,anion binding|GO:0043169,cation binding|GO:0004813,alanine-tRNA ligase activity|GO:0004812,aminoacyl-tRNA ligase activity|GO:0046914,transit…	dme00970,Aminoacyl-tRNA biosynthesis	KOG0188	Alanyl-tRNA synthetase
A0A0P4VZT5	Uncharacterized protein OS=Scylla olivacea OX=85551 PE=4 SV=1 - [A0A0P4VZT5_9EUCA]	0	0.6	1	1	1	1	834	94.6042	8.03076	2.04876	GO:0006997,nucleus organization|GO:0080090,regulation of primary metabolic process|GO:0019222,regulation of metabolic process|GO:0043954,cellular component maintenance|GO:0048585,negative regulation of response to stimulus|GO:0048583,regulation of response to stimulus|GO:0007610,behavior|GO:0035262,gonad morphogenesis|GO:0061024,membrane organization|GO:0043933,macromolecular complex subunit orga…	GO:0005811,lipid particle|GO:0044464,cell part|GO:0031974,membrane-enclosed lumen|GO:0031975,envelope|GO:0043226,organelle|GO:0043229,intracellular organelle|GO:0043228,non-membrane-bounded organelle|GO:0043227,membrane-bounded organelle|GO:0005875,microtubule associated complex|GO:0034399,nuclear periphery|GO:0016020,membrane|GO:0045111,intermediate filament cytoskeleton|GO:0072686,mitotic spind…	GO:0005102,receptor binding|GO:0005488,binding|GO:0005515,protein binding|GO:0005198,structural molecule activity	dme04214,Apoptosis - fly	KOG0977	Nuclear envelope protein lamin, intermediate filament superfamily
A0A0P4VZT6	Uncharacterized protein OS=Scylla olivacea OX=85551 PE=4 SV=1 - [A0A0P4VZT6_9EUCA]	0	0.67	2	1	1	1	899	101.157	8.25049	0.954544
A0A0P4VZW0	Uncharacterized protein OS=Scylla olivacea OX=85551 PE=4 SV=1 - [A0A0P4VZW0_9EUCA]	0	7.11	1	1	1	1	225	25.694	6.52197	0.764949	GO:0016070,RNA metabolic process|GO:0016071,mRNA metabolic process|GO:0044238,primary metabolic process|GO:0044260,cellular macromolecule metabolic process|GO:0006139,nucleobase-containing compound metabolic process|GO:0009987,cellular process|GO:0006725,cellular aromatic compound metabolic process|GO:0010467,gene expression|GO:0044237,cellular metabolic process|GO:0043170,macromolecule metabolic…	GO:0043231,intracellular membrane-bounded organelle|GO:0005634,nucleus|GO:0044464,cell part|GO:0005623,cell|GO:0005622,intracellular|GO:0043229,intracellular organelle|GO:0044424,intracellular part|GO:0043227,membrane-bounded organelle|GO:0043226,organelle|GO:0005737,cytoplasm|GO:0005829,cytosol|GO:0032991,macromolecular complex|GO:1990904,ribonucleoprotein complex|GO:0044444,cytoplasmic part|GO:…	GO:0097159,organic cyclic compound binding|GO:0000166,nucleotide binding|GO:0036094,small molecule binding|GO:0003723,RNA binding|GO:0003676,nucleic acid binding|GO:1901363,heterocyclic compound binding|GO:1901265,nucleoside phosphate binding|GO:0005488,binding|GO:0090079,translation regulator activity, nucleic acid binding|GO:0000900,translation repressor activity, nucleic acid binding|GO:003037…		KOG1190	Polypyrimidine tract-binding protein
A0A0P4VZW1	Uncharacterized protein OS=Scylla olivacea OX=85551 PE=4 SV=1 - [A0A0P4VZW1_9EUCA]	0	0.82	1	1	1	1	1216	135.853	7.79639	1.00383
A0A0P4VZZ4	Uncharacterized protein OS=Scylla olivacea OX=85551 PE=4 SV=1 - [A0A0P4VZZ4_9EUCA]	0	0.85	3	1	1	1	821	90.9995	7.82568	1.37571	GO:0031110,regulation of microtubule polymerization or depolymerization|GO:0031111,negative regulation of microtubule polymerization or depolymerization|GO:0031114,regulation of microtubule depolymerization|GO:0019222,regulation of metabolic process|GO:0071840,cellular component organization or biogenesis|GO:0000003,reproduction|GO:0051494,negative regulation of cytoskeleton organization|GO:00514…	GO:0043234,protein complex|GO:0005794,Golgi apparatus|GO:0032991,macromolecular complex|GO:0043231,intracellular membrane-bounded organelle|GO:0036063,acroblast|GO:0044444,cytoplasmic part|GO:0044464,cell part|GO:0043229,intracellular organelle|GO:0005623,cell|GO:0030008,TRAPP complex|GO:0044446,intracellular organelle part|GO:0044431,Golgi apparatus part|GO:0005737,cytoplasm|GO:0012505,endomembr…	GO:0005088,Ras guanyl-nucleotide exchange factor activity|GO:0098772,molecular function regulator|GO:0005085,guanyl-nucleotide exchange factor activity|GO:0017112,Rab guanyl-nucleotide exchange factor activity		KOG1953	Targeting complex (TRAPP) subunit
A0A0P4W034	Dipeptidyl peptidase 3 OS=Scylla olivacea OX=85551 PE=3 SV=1 - [A0A0P4W034_9EUCA]	23.22	3.34	1	2	2	2	718	80.7134	5.41455	0.975695	GO:0008104,protein localization|GO:0019220,regulation of phosphate metabolic process|GO:0080090,regulation of primary metabolic process|GO:0008101,decapentaplegic signaling pathway|GO:0007476,imaginal disc-derived wing morphogenesis|GO:0007286,spermatid development|GO:0048583,regulation of response to stimulus|GO:0048469,cell maturation|GO:0007610,behavior|GO:0007292,female gamete generation|GO:0…	GO:0098590,plasma membrane region|GO:0044464,cell part|GO:0019898,extrinsic component of membrane|GO:0043229,intracellular organelle|GO:0043228,non-membrane-bounded organelle|GO:0005622,intracellular|GO:0043227,membrane-bounded organelle|GO:0043226,organelle|GO:0030054,cell junction|GO:0005856,cytoskeleton|GO:0045177,apical part of cell|GO:0098805,whole membrane|GO:0016020,membrane|GO:0005739,mit…	GO:0008092,cytoskeletal protein binding|GO:0003779,actin binding|GO:0005488,binding|GO:0005515,protein binding|GO:0042802,identical protein binding	dme04392,Hippo signaling pathway -multiple species|dme04391,Hippo signaling pathway - fly	KOG3529	Radixin, moesin and related proteins of the ERM family
A0A0P4W063	Uncharacterized protein OS=Scylla olivacea OX=85551 PE=4 SV=1 - [A0A0P4W063_9EUCA]	0	8.45	1	1	1	1	142	16.3973	5.09717	0.799287
A0A0P4W067	Uncharacterized protein OS=Scylla olivacea OX=85551 PE=4 SV=1 - [A0A0P4W067_9EUCA]	0	3.76	4	2	2	3	346	39.1191	6.01123	1.21841	GO:0032501,multicellular organismal process|GO:0044707,single-multicellular organism process|GO:0007605,sensory perception of sound|GO:0050954,sensory perception of mechanical stimulus|GO:0007600,sensory perception|GO:0050877,neurological system process|GO:0044699,single-organism process|GO:0003008,system process
A0A0P4W073	Uncharacterized protein OS=Scylla olivacea OX=85551 PE=3 SV=1 - [A0A0P4W073_9EUCA]	0	4.01	1	1	1	1	449	50.0495	6.16357	0.741603					KOG2467	Glycine/serine hydroxymethyltransferase
A0A0P4W076	Uncharacterized protein OS=Scylla olivacea OX=85551 PE=4 SV=1 - [A0A0P4W076_9EUCA]	0	1.21	1	1	1	1	1075	123.431	9.45166	1.02918	GO:0090087,regulation of peptide transport|GO:0032024,positive regulation of insulin secretion|GO:0008104,protein localization|GO:0051046,regulation of secretion|GO:0051047,positive regulation of secretion|GO:0008582,regulation of synaptic growth at neuromuscular junction|GO:0048468,cell development|GO:0016358,dendrite development|GO:0007610,behavior|GO:0050808,synapse organization|GO:0016043,cel…	GO:0030425,dendrite|GO:0030424,axon|GO:0043229,intracellular organelle|GO:0043228,non-membrane-bounded organelle|GO:0005871,kinesin complex|GO:0005874,microtubule|GO:0043226,organelle|GO:0005856,cytoskeleton|GO:0005875,microtubule associated complex|GO:0097458,neuron part|GO:0044430,cytoskeletal part|GO:0043005,neuron projection|GO:0005737,cytoplasm|GO:0015630,microtubule cytoskeleton|GO:0036477,…	GO:0035639,purine ribonucleoside triphosphate binding|GO:0044877,macromolecular complex binding|GO:0005488,binding|GO:0043167,ion binding|GO:1901363,heterocyclic compound binding|GO:0001883,purine nucleoside binding|GO:0001882,nucleoside binding|GO:0043168,anion binding|GO:0000166,nucleotide binding|GO:1901265,nucleoside phosphate binding|GO:0032549,ribonucleoside binding|GO:0032403,protein compl…		KOG0245	Kinesin-like protein
A0A0P4W087	Uncharacterized protein OS=Scylla olivacea OX=85551 PE=4 SV=1 - [A0A0P4W087_9EUCA]	160.224	9.9	8	9	9	25	859	90.7388	6.52197	1.0289	GO:0034641,cellular nitrogen compound metabolic process|GO:0006807,nitrogen compound metabolic process|GO:0042445,hormone metabolic process|GO:0071704,organic substance metabolic process|GO:0010467,gene expression|GO:0065007,biological regulation|GO:0006508,proteolysis|GO:0065008,regulation of biological quality|GO:0009987,cellular process|GO:0010817,regulation of hormone levels|GO:0008152,metabo…	GO:0044425,membrane part|GO:0016021,integral component of membrane|GO:0016020,membrane|GO:0031224,intrinsic component of membrane	GO:0016787,hydrolase activity|GO:0004175,endopeptidase activity|GO:0004222,metalloendopeptidase activity|GO:0003824,catalytic activity|GO:0070011,peptidase activity, acting on L-amino acid peptides|GO:0008233,peptidase activity|GO:0008237,metallopeptidase activity		KOG3624	M13 family peptidase
A0A0P4W0D4	Poly [ADP-ribose] polymerase OS=Scylla olivacea OX=85551 PE=4 SV=1 - [A0A0P4W0D4_9EUCA]	0	0.6	1	1	1	1	1007	112.931	8.77783	0.994067	GO:0030154,cell differentiation|GO:0044249,cellular biosynthetic process|GO:0034641,cellular nitrogen compound metabolic process|GO:0006807,nitrogen compound metabolic process|GO:0034645,cellular macromolecule biosynthetic process|GO:1901576,organic substance biosynthetic process|GO:0007275,multicellular organism development|GO:0044699,single-organism process|GO:0044267,cellular protein metabolic…	GO:0005737,cytoplasm|GO:0005829,cytosol|GO:0044464,cell part|GO:0005623,cell|GO:0005622,intracellular|GO:0044444,cytoplasmic part|GO:0044424,intracellular part	GO:0035639,purine ribonucleoside triphosphate binding|GO:0005488,binding|GO:0003676,nucleic acid binding|GO:0000166,nucleotide binding|GO:1901363,heterocyclic compound binding|GO:1901265,nucleoside phosphate binding|GO:0001882,nucleoside binding|GO:0043168,anion binding|GO:0043167,ion binding|GO:0032561,guanyl ribonucleotide binding|GO:0001883,purine nucleoside binding|GO:0032549,ribonucleoside b…	dme04214,Apoptosis - fly|dme03013,RNA transport	KOG2767	Translation initiation factor 5 (eIF-5)
A0A0P4W0E3	Uncharacterized protein OS=Scylla olivacea OX=85551 PE=3 SV=1 - [A0A0P4W0E3_9EUCA]	0	2.73	2	2	2	2	512	54.5949	7.41553	1.02933	GO:0089711,L-glutamate transmembrane transport|GO:0015813,L-glutamate transport|GO:0006865,amino acid transport|GO:0006820,anion transport|GO:0015800,acidic amino acid transport|GO:0044699,single-organism process|GO:0006835,dicarboxylic acid transport|GO:0051179,localization|GO:0071705,nitrogen compound transport|GO:0071702,organic substance transport|GO:0051641,cellular localization|GO:0006811,i…	GO:0044464,cell part|GO:0031975,envelope|GO:0043229,intracellular organelle|GO:0043227,membrane-bounded organelle|GO:0043226,organelle|GO:0031224,intrinsic component of membrane|GO:0005737,cytoplasm|GO:0031090,organelle membrane|GO:0016021,integral component of membrane|GO:0016020,membrane|GO:0044444,cytoplasmic part|GO:0005739,mitochondrion|GO:0031967,organelle envelope|GO:0031966,mitochondrial …	GO:0005342,organic acid transmembrane transporter activity|GO:0015081,sodium ion transmembrane transporter activity|GO:0008509,anion transmembrane transporter activity|GO:0022857,transmembrane transporter activity|GO:0015370,solute:sodium symporter activity|GO:0005215,transporter activity|GO:0046873,metal ion transmembrane transporter activity|GO:0022804,active transmembrane transporter activity|…		KOG0750	Mitochondrial solute carrier protein
A0A0P4W0J3	Uncharacterized protein OS=Scylla olivacea OX=85551 PE=4 SV=1 - [A0A0P4W0J3_9EUCA]	30.97	3.01	1	1	1	1	365	40.4895	8.70459	1.02205	GO:0006996,organelle organization|GO:0007126,meiotic nuclear division|GO:0045132,meiotic chromosome segregation|GO:0051321,meiotic cell cycle|GO:0000003,reproduction|GO:0000280,nuclear division|GO:0071840,cellular component organization or biogenesis|GO:0098813,nuclear chromosome segregation|GO:0044763,single-organism cellular process|GO:0016321,female meiosis chromosome segregation|GO:0016043,ce…	GO:0005737,cytoplasm|GO:0045177,apical part of cell|GO:0044464,cell part|GO:0005829,cytosol|GO:0045179,apical cortex|GO:0005623,cell|GO:0005622,intracellular|GO:0044444,cytoplasmic part|GO:0071944,cell periphery|GO:0070938,contractile ring|GO:0099738,cell cortex region|GO:0044424,intracellular part|GO:0044448,cell cortex part|GO:0005938,cell cortex|GO:0032432,actin filament bundle|GO:0099512,supr…	GO:0043169,cation binding|GO:0008092,cytoskeletal protein binding|GO:0043167,ion binding|GO:0003779,actin binding|GO:0005509,calcium ion binding|GO:0005515,protein binding|GO:0046872,metal ion binding|GO:0005488,binding|GO:0051015,actin filament binding|GO:0044877,macromolecular complex binding|GO:0032403,protein complex binding		KOG0046	Ca2+binding actin-bundling protein (fimbrin/plastin), EF-Hand protein superfamily
A0A0P4W0L1	Uncharacterized protein OS=Scylla olivacea OX=85551 PE=4 SV=1 - [A0A0P4W0L1_9EUCA]	3030.8	49.21	1	3	47	321	890	102.933	5.41455	1.02296	GO:0032502,developmental process|GO:0048513,animal organ development|GO:0044710,single-organism metabolic process|GO:0048856,anatomical structure development|GO:0044707,single-multicellular organism process|GO:0007423,sensory organ development|GO:0007444,imaginal disc development|GO:0032501,multicellular organismal process|GO:0060429,epithelium development|GO:0009888,tissue development|GO:0035220…		GO:0004033,aldo-keto reductase (NADP) activity|GO:0008106,alcohol dehydrogenase (NADP+) activity|GO:0016614,oxidoreductase activity, acting on CH-OH group of donors|GO:0016616,oxidoreductase activity, acting on the CH-OH group of donors, NAD or NADP as acceptor|GO:0003824,catalytic activity|GO:0016491,oxidoreductase activity	dme00561,Glycerolipid metabolism|dme01100,Metabolic pathways|dme00010,Glycolysis / Gluconeogenesis|dme00040,Pentose and glucuronate interconversions	KOG1577	Aldo/keto reductase family proteins
A0A0P4W0L9	Uncharacterized protein OS=Scylla olivacea OX=85551 PE=4 SV=1 - [A0A0P4W0L9_9EUCA]	59.6774	8.45	2	1	3	8	580	65.072	6.23975	1.08411	GO:0008104,protein localization|GO:0019220,regulation of phosphate metabolic process|GO:0080090,regulation of primary metabolic process|GO:0019222,regulation of metabolic process|GO:0016318,ommatidial rotation|GO:0051049,regulation of transport|GO:0048584,positive regulation of response to stimulus|GO:0048583,regulation of response to stimulus|GO:0048469,cell maturation|GO:0007292,female gamete g…	GO:0005856,cytoskeleton|GO:0005737,cytoplasm|GO:0045177,apical part of cell|GO:0043232,intracellular non-membrane-bounded organelle|GO:0071944,cell periphery|GO:0045179,apical cortex|GO:0044444,cytoplasmic part|GO:0005623,cell|GO:0005622,intracellular|GO:0043229,intracellular organelle|GO:0043228,non-membrane-bounded organelle|GO:0005938,cell cortex|GO:0099738,cell cortex region|GO:0044424,intrac…	GO:0035639,purine ribonucleoside triphosphate binding|GO:0017048,Rho GTPase binding|GO:0031267,small GTPase binding|GO:0051020,GTPase binding|GO:0004672,protein kinase activity|GO:0043167,ion binding|GO:1901363,heterocyclic compound binding|GO:0001883,purine nucleoside binding|GO:0001882,nucleoside binding|GO:0043168,anion binding|GO:0043169,cation binding|GO:0000166,nucleotide binding|GO:0004674…	dme04350,TGF-beta signaling pathway	KOG0612	Rho-associated, coiled-coil containing protein kinase
A0A0P4W0R8	Uncharacterized protein OS=Scylla olivacea OX=85551 PE=4 SV=1 - [A0A0P4W0R8_9EUCA]	2608.13	51.06	1	1	21	232	284	32.4822	4.71631	1.14572	GO:0080090,regulation of primary metabolic process|GO:0019222,regulation of metabolic process|GO:0050684,regulation of mRNA processing|GO:0008585,female gonad development|GO:0001745,compound eye morphogenesis|GO:0071840,cellular component organization or biogenesis|GO:0048869,cellular developmental process|GO:0045137,development of primary sexual characteristics|GO:0048513,animal organ developmen…	GO:0035062,omega speckle|GO:0031974,membrane-enclosed lumen|GO:0043229,intracellular organelle|GO:0043228,non-membrane-bounded organelle|GO:0000785,chromatin|GO:0005623,cell|GO:0043227,membrane-bounded organelle|GO:0043226,organelle|GO:0016607,nuclear speck|GO:0016604,nuclear body|GO:0031981,nuclear lumen|GO:0005634,nucleus|GO:0030529,intracellular ribonucleoprotein complex|GO:0005654,nucleoplasm…	GO:0005488,binding|GO:0043565,sequence-specific DNA binding|GO:0097159,organic cyclic compound binding|GO:0044822,poly(A) RNA binding|GO:0000166,nucleotide binding|GO:0036094,small molecule binding|GO:0003723,RNA binding|GO:0003676,nucleic acid binding|GO:0003677,DNA binding|GO:1901363,heterocyclic compound binding|GO:1901265,nucleoside phosphate binding|GO:0003729,mRNA binding	dme03040,Spliceosome	KOG4205	RNA-binding protein musashi/mRNA cleavage and polyadenylation factor I complex, subunit HRP1
A0A0P4W0T2	Phosphotransferase OS=Scylla olivacea OX=85551 PE=3 SV=1 - [A0A0P4W0T2_9EUCA]	66.9963	14	2	1	6	8	443	48.7514	5.40186	1.09808	GO:0006909,phagocytosis|GO:0007596,blood coagulation|GO:0007165,signal transduction|GO:0060326,cell chemotaxis|GO:0007599,hemostasis|GO:0071840,cellular component organization or biogenesis|GO:0044710,single-organism metabolic process|GO:0044711,single-organism biosynthetic process|GO:0042330,taxis|GO:0009611,response to wounding|GO:0006661,phosphatidylinositol biosynthetic process|GO:0006935,che…	GO:0019898,extrinsic component of membrane|GO:0043229,intracellular organelle|GO:0071944,cell periphery|GO:0043227,membrane-bounded organelle|GO:0043226,organelle|GO:0010008,endosome membrane|GO:0005737,cytoplasm|GO:0031090,organelle membrane|GO:0005942,phosphatidylinositol 3-kinase complex|GO:0098805,whole membrane|GO:0016020,membrane|GO:1902494,catalytic complex|GO:0061695,transferase complex, …	GO:0035639,purine ribonucleoside triphosphate binding|GO:0019899,enzyme binding|GO:0031267,small GTPase binding|GO:0051020,GTPase binding|GO:0005488,binding|GO:0035004,phosphatidylinositol 3-kinase activity|GO:0035005,1-phosphatidylinositol-4-phosphate 3-kinase activity|GO:0043167,ion binding|GO:1901363,heterocyclic compound binding|GO:0001883,purine nucleoside binding|GO:0001882,nucleoside bindi…	dme00562,Inositol phosphate metabolism|dme01100,Metabolic pathways|dme04070,Phosphatidylinositol signaling system	KOG0905	Phosphoinositide 3-kinase
A0A0P4W0X1	Uncharacterized protein OS=Scylla olivacea OX=85551 PE=4 SV=1 - [A0A0P4W0X1_9EUCA]	0	5.35	1	1	2	2	449	50.4026	6.91748	0.960799	GO:0044710,single-organism metabolic process|GO:0016311,dephosphorylation|GO:0009987,cellular process|GO:0044237,cellular metabolic process|GO:0006796,phosphate-containing compound metabolic process|GO:0055114,oxidation-reduction process|GO:0008152,metabolic process|GO:0006793,phosphorus metabolic process|GO:0032259,methylation|GO:0044699,single-organism process	GO:1903293,phosphatase complex|GO:0031974,membrane-enclosed lumen|GO:0043229,intracellular organelle|GO:0043227,membrane-bounded organelle|GO:0043226,organelle|GO:0005737,cytoplasm|GO:0005739,mitochondrion|GO:0005759,mitochondrial matrix|GO:1902494,catalytic complex|GO:0043234,protein complex|GO:0032991,macromolecular complex|GO:0043231,intracellular membrane-bounded organelle|GO:0043233,organell…	GO:0004047,aminomethyltransferase activity|GO:0016791,phosphatase activity|GO:0016787,hydrolase activity|GO:0019888,protein phosphatase regulator activity|GO:0019208,phosphatase regulator activity|GO:0016788,hydrolase activity, acting on ester bonds|GO:0042578,phosphoric ester hydrolase activity|GO:0004741,[pyruvate dehydrogenase (lipoamide)] phosphatase activity|GO:0016740,transferase activity|G…		KOG2844	Dimethylglycine dehydrogenase precursor
A0A0P4W0Z4	Uncharacterized protein OS=Scylla olivacea OX=85551 PE=4 SV=1 - [A0A0P4W0Z4_9EUCA]	0	1.03	1	1	1	1	876	98.456	6.27783	1.22495	GO:0042221,response to chemical|GO:0009270,response to humidity|GO:0009415,response to water|GO:0044699,single-organism process|GO:0010035,response to inorganic substance|GO:0051179,localization|GO:0098662,inorganic cation transmembrane transport|GO:0006810,transport|GO:0098660,inorganic ion transmembrane transport|GO:0050877,neurological system process|GO:0032501,multicellular organismal process…	GO:0043234,protein complex|GO:1902495,transmembrane transporter complex|GO:0016021,integral component of membrane|GO:0016020,membrane|GO:1990351,transporter complex|GO:0098796,membrane protein complex|GO:0034702,ion channel complex|GO:0034703,cation channel complex|GO:0044425,membrane part|GO:0032991,macromolecular complex|GO:0031224,intrinsic component of membrane	GO:0022891,substrate-specific transmembrane transporter activity|GO:0015085,calcium ion transmembrane transporter activity|GO:0022838,substrate-specific channel activity|GO:0005261,cation channel activity|GO:0005262,calcium channel activity|GO:0005215,transporter activity|GO:0005216,ion channel activity|GO:0008324,cation transmembrane transporter activity|GO:0072509,divalent inorganic cation tran…		KOG4177	Ankyrin
A0A0P4W126	Origin recognition complex subunit 1 OS=Scylla olivacea OX=85551 PE=3 SV=1 - [A0A0P4W126_9EUCA]	0	1.69	1	1	1	1	949	106.743	9.26123	0.663921	GO:0019220,regulation of phosphate metabolic process|GO:0080090,regulation of primary metabolic process|GO:0019222,regulation of metabolic process|GO:0006470,protein dephosphorylation|GO:0034047,regulation of protein phosphatase type 2A activity|GO:0000280,nuclear division|GO:0034048,negative regulation of protein phosphatase type 2A activity|GO:0071840,cellular component organization or biogenes…	GO:0005737,cytoplasm|GO:0043231,intracellular membrane-bounded organelle|GO:0005634,nucleus|GO:0005635,nuclear envelope|GO:0044464,cell part|GO:0031967,organelle envelope|GO:0031975,envelope|GO:0044446,intracellular organelle part|GO:0043229,intracellular organelle|GO:0044428,nuclear part|GO:0012505,endomembrane system|GO:0044424,intracellular part|GO:0005623,cell|GO:0005622,intracellular|GO:0043…	GO:0035639,purine ribonucleoside triphosphate binding|GO:0004672,protein kinase activity|GO:0043167,ion binding|GO:1901363,heterocyclic compound binding|GO:0001883,purine nucleoside binding|GO:0001882,nucleoside binding|GO:0043168,anion binding|GO:0000166,nucleotide binding|GO:0004674,protein serine/threonine kinase activity|GO:0016740,transferase activity|GO:0071889,14-3-3 protein binding|GO:190…		KOG0605	NDR and related serine/threonine kinases
A0A0P4W140	Uncharacterized protein OS=Scylla olivacea OX=85551 PE=4 SV=1 - [A0A0P4W140_9EUCA]	0	5.29	3	1	1	1	208	23.165	9.75928	1.06636	GO:0044238,primary metabolic process|GO:0019538,protein metabolic process|GO:0043170,macromolecule metabolic process|GO:0071704,organic substance metabolic process|GO:0008152,metabolic process|GO:0006508,proteolysis|GO:1901564,organonitrogen compound metabolic process|GO:0006807,nitrogen compound metabolic process	GO:0005737,cytoplasm|GO:0016021,integral component of membrane|GO:0016020,membrane|GO:0044464,cell part|GO:0005623,cell|GO:0005622,intracellular|GO:0044444,cytoplasmic part|GO:0071944,cell periphery|GO:0005886,plasma membrane|GO:0044424,intracellular part|GO:0044425,membrane part|GO:0005829,cytosol|GO:0031224,intrinsic component of membrane	GO:0004177,aminopeptidase activity|GO:0016787,hydrolase activity|GO:0003824,catalytic activity|GO:0043169,cation binding|GO:0043167,ion binding|GO:0008239,dipeptidyl-peptidase activity|GO:0008238,exopeptidase activity|GO:0070011,peptidase activity, acting on L-amino acid peptides|GO:0005488,binding|GO:0008233,peptidase activity|GO:0046872,metal ion binding|GO:0008237,metallopeptidase activity		KOG3675	Dipeptidyl peptidase III
A0A0P4W158	Uncharacterized protein OS=Scylla olivacea OX=85551 PE=4 SV=1 - [A0A0P4W158_9EUCA]	0	1.42	1	1	1	1	914	103.998	9.86182	1.00731					KOG0235	Phosphoglycerate mutase
A0A0P4W183	Uncharacterized protein OS=Scylla olivacea OX=85551 PE=3 SV=1 - [A0A0P4W183_9EUCA]	28.39	1.39	1	1	1	2	793	86.8017	8.67529	1.12416	GO:0022607,cellular component assembly|GO:0031032,actomyosin structure organization|GO:0030155,regulation of cell adhesion|GO:0030154,cell differentiation|GO:0048468,cell development|GO:0031589,cell-substrate adhesion|GO:0030036,actin cytoskeleton organization|GO:0010927,cellular component assembly involved in morphogenesis|GO:0007160,cell-matrix adhesion|GO:0051146,striated muscle cell different…	GO:0032432,actin filament bundle|GO:0098590,plasma membrane region|GO:0015629,actin cytoskeleton|GO:0045178,basal part of cell|GO:0030016,myofibril|GO:0030017,sarcomere|GO:0043229,intracellular organelle|GO:0043228,non-membrane-bounded organelle|GO:0005927,muscle tendon junction|GO:0005924,cell-substrate adherens junction|GO:0005925,focal adhesion|GO:0043226,organelle|GO:0030018,Z disc|GO:0042641…	GO:0043169,cation binding|GO:0051393,alpha-actinin binding|GO:0046914,transition metal ion binding|GO:0008092,cytoskeletal protein binding|GO:0051371,muscle alpha-actinin binding|GO:0043167,ion binding|GO:0003779,actin binding|GO:0008270,zinc ion binding|GO:0005515,protein binding|GO:0042805,actinin binding|GO:0046872,metal ion binding|GO:0005488,binding		KOG1703	Adaptor protein Enigma and related PDZ-LIM proteins
A0A0P4W1A5	Actin-related protein 2 OS=Scylla olivacea OX=85551 PE=3 SV=1 - [A0A0P4W1A5_9EUCA]	34.34	8.86	8	4	5	46	395	44.7799	6.27783	1.03272	GO:0008104,protein localization|GO:0080090,regulation of primary metabolic process|GO:0019222,regulation of metabolic process|GO:0019731,antibacterial humoral response|GO:0006471,protein ADP-ribosylation|GO:0034605,cellular response to heat|GO:0048584,positive regulation of response to stimulus|GO:0048583,regulation of response to stimulus|GO:0009408,response to heat|GO:0031349,positive regulatio…	GO:0031974,membrane-enclosed lumen|GO:0043229,intracellular organelle|GO:0043228,non-membrane-bounded organelle|GO:0000785,chromatin|GO:0005623,cell|GO:0000228,nuclear chromosome|GO:0043227,membrane-bounded organelle|GO:0043226,organelle|GO:0016604,nuclear body|GO:0005719,nuclear euchromatin|GO:0031981,nuclear lumen|GO:0005730,nucleolus|GO:0005634,nucleus|GO:0005654,nucleoplasm|GO:0044454,nuclear…	GO:0042393,histone binding|GO:0051287,NAD binding|GO:0008270,zinc ion binding|GO:0003676,nucleic acid binding|GO:0003677,DNA binding|GO:0003950,NAD+ ADP-ribosyltransferase activity|GO:0000166,nucleotide binding|GO:1901363,heterocyclic compound binding|GO:1901265,nucleoside phosphate binding|GO:0043169,cation binding|GO:0046914,transition metal ion binding|GO:0043167,ion binding|GO:0016740,transfe…	dme03410,Base excision repair|dme04214,Apoptosis - fly	KOG1037	NAD ADP-ribosyltransferase Parp, required for poly-ADP ribosylation of nuclear proteins
A0A0P4W1C9	Uncharacterized protein OS=Scylla olivacea OX=85551 PE=4 SV=1 - [A0A0P4W1C9_9EUCA]	0	4.53	1	1	1	1	773	85.9462	8.44092	0.793969	GO:0019752,carboxylic acid metabolic process|GO:0006099,tricarboxylic acid cycle|GO:0009060,aerobic respiration|GO:0044281,small molecule metabolic process|GO:0006091,generation of precursor metabolites and energy|GO:0072350,tricarboxylic acid metabolic process|GO:0044699,single-organism process|GO:0044710,single-organism metabolic process|GO:0071704,organic substance metabolic process|GO:0044238…	GO:0043234,protein complex|GO:0005737,cytoplasm|GO:0032991,macromolecular complex|GO:0043231,intracellular membrane-bounded organelle|GO:0044464,cell part|GO:0044444,cytoplasmic part|GO:0005739,mitochondrion|GO:0005622,intracellular|GO:0043229,intracellular organelle|GO:0005623,cell|GO:0045239,tricarboxylic acid cycle enzyme complex|GO:0044424,intracellular part|GO:0043227,membrane-bounded organe…	GO:0016835,carbon-oxygen lyase activity|GO:0016836,hydro-lyase activity|GO:0003824,catalytic activity|GO:0004333,fumarate hydratase activity|GO:0016829,lyase activity	dme01100,Metabolic pathways|dme00620,Pyruvate metabolism|dme00020,Citrate cycle (TCA cycle)|dme01200,Carbon metabolism	KOG1317	Fumarase
A0A0P4W1K8	Uncharacterized protein OS=Scylla olivacea OX=85551 PE=4 SV=1 - [A0A0P4W1K8_9EUCA]	0	1.44	4	1	1	1	416	48.1435	8.89502	1.00869			GO:0043168,anion binding|GO:0005488,binding|GO:0019001,guanyl nucleotide binding|GO:0035639,purine ribonucleoside triphosphate binding|GO:0097367,carbohydrate derivative binding|GO:0043167,ion binding|GO:1901363,heterocyclic compound binding|GO:1901265,nucleoside phosphate binding|GO:0000166,nucleotide binding|GO:0036094,small molecule binding|GO:0032561,guanyl ribonucleotide binding|GO:0032553,r…		KOG1486	GTP-binding protein DRG2 (ODN superfamily)
A0A0P4W1M3	Uncharacterized protein OS=Scylla olivacea OX=85551 PE=4 SV=1 - [A0A0P4W1M3_9EUCA]	0	4.3	2	1	1	1	419	47.6171	5.40186	1.08919
A0A0P4W1M5	Uncharacterized protein OS=Scylla olivacea OX=85551 PE=3 SV=1 - [A0A0P4W1M5_9EUCA]	0	2.28	2	1	1	1	483	54.8456	6.31592	0.999599					KOG0035	Ca2+binding actin-bundling protein (actinin), alpha chain (EF-Hand protein superfamily)
A0A0P4W1N3	Uncharacterized protein OS=Scylla olivacea OX=85551 PE=4 SV=1 - [A0A0P4W1N3_9EUCA]	302.61	14.41	2	6	23	41	2228	239.657	6.0874	0.97604	GO:0009987,cellular process|GO:0016043,cellular component organization|GO:0030198,extracellular matrix organization|GO:0044763,single-organism cellular process|GO:0071840,cellular component organization or biogenesis|GO:0043062,extracellular structure organization|GO:0007155,cell adhesion|GO:0022610,biological adhesion|GO:0044699,single-organism process	GO:0005615,extracellular space|GO:0005578,proteinaceous extracellular matrix|GO:0005576,extracellular region|GO:0031012,extracellular matrix|GO:0044421,extracellular region part			KOG1437	Fasciclin and related adhesion glycoproteins
A0A0P4W1P5	Uncharacterized protein OS=Scylla olivacea OX=85551 PE=4 SV=1 - [A0A0P4W1P5_9EUCA]	0	15.38	2	1	1	2	104	12.1951	8.99756	0.900416
A0A0P4W1X2	Uncharacterized protein OS=Scylla olivacea OX=85551 PE=4 SV=1 - [A0A0P4W1X2_9EUCA]	0	3.92	2	1	1	1	510	56.4285	4.729	0.938436					KOG1003	Actin filament-coating protein tropomyosin
A0A0P4W245	Phosphoinositide phospholipase C OS=Scylla olivacea OX=85551 PE=4 SV=1 - [A0A0P4W245_9EUCA]	0	1.88	1	1	1	1	372	42.8975	6.12549	1.09584	GO:0009167,purine ribonucleoside monophosphate metabolic process|GO:0044281,small molecule metabolic process|GO:0009161,ribonucleoside monophosphate metabolic process|GO:1901360,organic cyclic compound metabolic process|GO:0044712,single-organism catabolic process|GO:0044710,single-organism metabolic process|GO:0009199,ribonucleoside triphosphate metabolic process|GO:0016310,phosphorylation|GO:00…	GO:0005737,cytoplasm|GO:0005829,cytosol|GO:0044464,cell part|GO:0005623,cell|GO:0005622,intracellular|GO:0044444,cytoplasmic part|GO:0044424,intracellular part	GO:0005488,binding|GO:0019200,carbohydrate kinase activity|GO:0035639,purine ribonucleoside triphosphate binding|GO:0008865,fructokinase activity|GO:0004396,hexokinase activity|GO:0030246,carbohydrate binding|GO:0019158,mannokinase activity|GO:0048029,monosaccharide binding|GO:0043167,ion binding|GO:1901363,heterocyclic compound binding|GO:0001883,purine nucleoside binding|GO:0001882,nucleoside b…	dme00500,Starch and sucrose metabolism|dme01200,Carbon metabolism|dme00010,Glycolysis / Gluconeogenesis|dme00051,Fructose and mannose metabolism|dme00052,Galactose metabolism|dme01100,Metabolic pathways|dme00520,Amino sugar and nucleotide sugar metabolism	KOG1369	Hexokinase
A0A0P4W264	Uncharacterized protein OS=Scylla olivacea OX=85551 PE=4 SV=1 - [A0A0P4W264_9EUCA]	0	5.76	1	1	1	1	139	16.6284	6.21436	1.05871	GO:0000186,activation of MAPKK activity|GO:0050896,response to stimulus|GO:0019220,regulation of phosphate metabolic process|GO:0009893,positive regulation of metabolic process|GO:0019222,regulation of metabolic process|GO:0033674,positive regulation of kinase activity|GO:0051246,regulation of protein metabolic process|GO:0031325,positive regulation of cellular metabolic process|GO:0048584,positi…	GO:0005737,cytoplasm|GO:0044464,cell part|GO:0005623,cell|GO:0005622,intracellular|GO:0044424,intracellular part	GO:0035639,purine ribonucleoside triphosphate binding|GO:0060089,molecular transducer activity|GO:0005488,binding|GO:0004871,signal transducer activity|GO:0043167,ion binding|GO:1901363,heterocyclic compound binding|GO:0001883,purine nucleoside binding|GO:0001882,nucleoside binding|GO:0043168,anion binding|GO:0043169,cation binding|GO:0005057,signal transducer activity, downstream of receptor|GO:…	dme04013,MAPK signaling pathway - fly|dme04214,Apoptosis - fly|dme04310,Wnt signaling pathway	KOG0195	Integrin-linked kinase
A0A0P4W286	Uncharacterized protein OS=Scylla olivacea OX=85551 PE=4 SV=1 - [A0A0P4W286_9EUCA]	0	8.14	3	1	1	1	172	19.7383	9.45166	0.899259	GO:0080090,regulation of primary metabolic process|GO:0019222,regulation of metabolic process|GO:0007476,imaginal disc-derived wing morphogenesis|GO:0035107,appendage morphogenesis|GO:0007292,female gamete generation|GO:1901362,organic cyclic compound biosynthetic process|GO:0071840,cellular component organization or biogenesis|GO:0000003,reproduction|GO:0048869,cellular developmental process|GO:…	GO:0043231,intracellular membrane-bounded organelle|GO:0043232,intracellular non-membrane-bounded organelle|GO:0043227,membrane-bounded organelle|GO:0005634,nucleus|GO:0005705,polytene chromosome interband|GO:0044464,cell part|GO:0005703,polytene chromosome puff|GO:0005700,polytene chromosome|GO:0005622,intracellular|GO:0044446,intracellular organelle part|GO:0043229,intracellular organelle|GO:00…	GO:0016887,ATPase activity|GO:0008026,ATP-dependent helicase activity|GO:0035639,purine ribonucleoside triphosphate binding|GO:0044877,macromolecular complex binding|GO:0005488,binding|GO:0003676,nucleic acid binding|GO:0003677,DNA binding|GO:0043167,ion binding|GO:1901363,heterocyclic compound binding|GO:0001883,purine nucleoside binding|GO:0001882,nucleoside binding|GO:0043168,anion binding|GO:…		KOG0961	Predicted Zn2+dependent endopeptidase, insulinase superfamily
A0A0P4W296	Uncharacterized protein OS=Scylla olivacea OX=85551 PE=3 SV=1 - [A0A0P4W296_9EUCA]	0	1.22	1	1	1	1	1891	212.305	6.72705	0.793457	GO:0071704,organic substance metabolic process|GO:0044267,cellular protein metabolic process|GO:0044238,primary metabolic process|GO:0044260,cellular macromolecule metabolic process|GO:0032446,protein modification by small protein conjugation|GO:0019538,protein metabolic process|GO:0009987,cellular process|GO:0070647,protein modification by small protein conjugation or removal|GO:0006464,cellular…	GO:0005737,cytoplasm|GO:0044464,cell part|GO:0005623,cell|GO:0005622,intracellular|GO:0044424,intracellular part	GO:0019787,ubiquitin-like protein transferase activity|GO:0031625,ubiquitin protein ligase binding|GO:0044389,ubiquitin-like protein ligase binding|GO:0016874,ligase activity|GO:0061630,ubiquitin protein ligase activity|GO:0019899,enzyme binding|GO:0003824,catalytic activity|GO:0016740,transferase activity|GO:0005488,binding|GO:0005515,protein binding|GO:0004842,ubiquitin-protein transferase acti…	dme04120,Ubiquitin mediated proteolysis
A0A0P4W2B5	Uncharacterized protein OS=Scylla olivacea OX=85551 PE=4 SV=1 - [A0A0P4W2B5_9EUCA]	15.09	1.57	2	1	1	1	508	55.341	7.6792	0.845888	GO:0019220,regulation of phosphate metabolic process|GO:0080090,regulation of primary metabolic process|GO:0019222,regulation of metabolic process|GO:0048584,positive regulation of response to stimulus|GO:0048583,regulation of response to stimulus|GO:0007165,signal transduction|GO:0051656,establishment of organelle localization|GO:0051650,establishment of vesicle localization|GO:0071840,cellular …	GO:0005737,cytoplasm|GO:0030424,axon|GO:0044464,cell part|GO:0005623,cell|GO:0005622,intracellular|GO:0097458,neuron part|GO:0043005,neuron projection|GO:0044424,intracellular part|GO:0042995,cell projection|GO:0099568,cytoplasmic region|GO:0032838,cell projection cytoplasm|GO:1904115,axon cytoplasm|GO:0044444,cytoplasmic part|GO:0033267,axon part	GO:0005488,binding|GO:0008432,JUN kinase binding|GO:0019894,kinesin binding|GO:0019900,kinase binding|GO:0008092,cytoskeletal protein binding|GO:0005078,MAP-kinase scaffold activity|GO:0019899,enzyme binding|GO:0005198,structural molecule activity|GO:0019901,protein kinase binding|GO:0035591,signaling adaptor activity|GO:0032947,protein complex scaffold activity|GO:0005515,protein binding|GO:0042…
A0A0P4W2G9	Uncharacterized protein OS=Scylla olivacea OX=85551 PE=3 SV=1 - [A0A0P4W2G9_9EUCA]	0	0.66	1	1	1	1	1053	119.445	6.23975	1.00783	GO:0032502,developmental process|GO:0044700,single organism signaling|GO:0045165,cell fate commitment|GO:0044238,primary metabolic process|GO:0019538,protein metabolic process|GO:0048869,cellular developmental process|GO:0030154,cell differentiation|GO:0044763,single-organism cellular process|GO:0045168,cell-cell signaling involved in cell fate commitment|GO:0043170,macromolecule metabolic proces…	GO:0005737,cytoplasm|GO:0005783,endoplasmic reticulum|GO:0016021,integral component of membrane|GO:0016020,membrane|GO:0044464,cell part|GO:0044444,cytoplasmic part|GO:0005739,mitochondrion|GO:0005622,intracellular|GO:0005623,cell|GO:0043229,intracellular organelle|GO:0012505,endomembrane system|GO:0044424,intracellular part|GO:0044425,membrane part|GO:0043227,membrane-bounded organelle|GO:004322…	GO:0004175,endopeptidase activity|GO:0035639,purine ribonucleoside triphosphate binding|GO:0008270,zinc ion binding|GO:0016887,ATPase activity|GO:0008233,peptidase activity|GO:0043167,ion binding|GO:1901363,heterocyclic compound binding|GO:0001883,purine nucleoside binding|GO:0001882,nucleoside binding|GO:0043168,anion binding|GO:0043169,cation binding|GO:0046914,transition metal ion binding|GO:0…		KOG0731	AAA+type ATPase containing the peptidase M41 domain
A0A0P4W2H5	Uncharacterized protein OS=Scylla olivacea OX=85551 PE=4 SV=1 - [A0A0P4W2H5_9EUCA]	28.72	3.27	3	1	1	1	306	35.1386	8.77783	0.96332					KOG0677	Actin-related protein Arp2/3 complex, subunit Arp2
A0A0P4W2K3	Uncharacterized protein OS=Scylla olivacea OX=85551 PE=4 SV=1 - [A0A0P4W2K3_9EUCA]	21.05	0.81	2	3	3	3	3681	408.271	4.90674	1.07408	GO:1901566,organonitrogen compound biosynthetic process|GO:0006450,regulation of translational fidelity|GO:0080090,regulation of primary metabolic process|GO:0019222,regulation of metabolic process|GO:0006432,phenylalanyl-tRNA aminoacylation|GO:0051246,regulation of protein metabolic process|GO:0031323,regulation of cellular metabolic process|GO:0019752,carboxylic acid metabolic process|GO:009030…	GO:0043234,protein complex|GO:0005737,cytoplasm|GO:0032991,macromolecular complex|GO:1902494,catalytic complex|GO:0009328,phenylalanine-tRNA ligase complex|GO:0044464,cell part|GO:0005623,cell|GO:0005622,intracellular|GO:0044444,cytoplasmic part|GO:0044424,intracellular part	GO:0002161,aminoacyl-tRNA editing activity|GO:0035639,purine ribonucleoside triphosphate binding|GO:0005488,binding|GO:0003676,nucleic acid binding|GO:0043167,ion binding|GO:1901363,heterocyclic compound binding|GO:0001883,purine nucleoside binding|GO:0001882,nucleoside binding|GO:0043168,anion binding|GO:0004812,aminoacyl-tRNA ligase activity|GO:0000166,nucleotide binding|GO:1901265,nucleoside p…	dme00970,Aminoacyl-tRNA biosynthesis	KOG2784	Phenylalanyl-tRNA synthetase, beta subunit
A0A0P4W2M2	Uncharacterized protein OS=Scylla olivacea OX=85551 PE=4 SV=1 - [A0A0P4W2M2_9EUCA]	0	0.79	1	2	2	2	1647	181.683	4.80518	1.01126					KOG0548	Molecular co-chaperone STI1
A0A0P4W2N5	Mitochondrial import inner membrane translocase subunit TIM44 OS=Scylla olivacea OX=85551 PE=3 SV=1 - [A0A0P4W2N5_9EUCA]	0	2.59	2	2	2	3	502	58.0349	8.92432	1.0124	GO:0009894,regulation of catabolic process|GO:0080090,regulation of primary metabolic process|GO:0031329,regulation of cellular catabolic process|GO:0070647,protein modification by small protein conjugation or removal|GO:0031323,regulation of cellular metabolic process|GO:0044248,cellular catabolic process|GO:0042176,regulation of protein catabolic process|GO:0043632,modification-dependent macrom…	GO:0005856,cytoskeleton|GO:0043234,protein complex|GO:0015630,microtubule cytoskeleton|GO:0043228,non-membrane-bounded organelle|GO:0043231,intracellular membrane-bounded organelle|GO:0043232,intracellular non-membrane-bounded organelle|GO:0005634,nucleus|GO:0044464,cell part|GO:0005623,cell|GO:0043226,organelle|GO:0044446,intracellular organelle part|GO:0043229,intracellular organelle|GO:0044430…	GO:0016787,hydrolase activity|GO:0004175,endopeptidase activity|GO:0019783,ubiquitin-like protein-specific protease activity|GO:0004197,cysteine-type endopeptidase activity|GO:0008234,cysteine-type peptidase activity|GO:0003824,catalytic activity|GO:0036459,thiol-dependent ubiquitinyl hydrolase activity|GO:0070011,peptidase activity, acting on L-amino acid peptides|GO:0008233,peptidase activity|G…		KOG1872	Ubiquitin-specific protease
A0A0P4W2Q8	Uncharacterized protein OS=Scylla olivacea OX=85551 PE=4 SV=1 - [A0A0P4W2Q8_9EUCA]	0	0.89	1	1	1	1	790	92.4909	6.40479	1.09453	GO:0008104,protein localization|GO:0048856,anatomical structure development|GO:0007612,learning|GO:0007610,behavior|GO:0007611,learning or memory|GO:0007292,female gamete generation|GO:0007293,germarium-derived egg chamber formation|GO:0071840,cellular component organization or biogenesis|GO:0010259,multicellular organism aging|GO:0000003,reproduction|GO:0042330,taxis|GO:0048869,cellular developm…	GO:0015629,actin cytoskeleton|GO:0035324,female germline ring canal|GO:0043229,intracellular organelle|GO:0043228,non-membrane-bounded organelle|GO:0070938,contractile ring|GO:0043227,membrane-bounded organelle|GO:0043226,organelle|GO:0005856,cytoskeleton|GO:0035182,female germline ring canal outer rim|GO:0045177,apical part of cell|GO:0045171,intercellular bridge|GO:0035183,female germline ring …	GO:0008092,cytoskeletal protein binding|GO:0051015,actin filament binding|GO:0003779,actin binding|GO:0044877,macromolecular complex binding|GO:0005488,binding|GO:0005515,protein binding|GO:0032403,protein complex binding		KOG0518	Actin-binding cytoskeleton protein, filamin
A0A0P4W2S9	Uncharacterized protein OS=Scylla olivacea OX=85551 PE=4 SV=1 - [A0A0P4W2S9_9EUCA]	0	1.03	9	2	3	3	2619	289.1	5.80811	1.21869	GO:0008152,metabolic process|GO:0044710,single-organism metabolic process|GO:0044699,single-organism process|GO:0055114,oxidation-reduction process		GO:0003824,catalytic activity|GO:0016491,oxidoreductase activity	dme00920,Sulfur metabolism	KOG3851	Sulfide:quinone oxidoreductase/flavo-binding protein
A0A0P4W2T7	Uncharacterized protein OS=Scylla olivacea OX=85551 PE=3 SV=1 - [A0A0P4W2T7_9EUCA]	0	0.44	2	1	1	2	1813	209.558	7.29834	1.15707	GO:0044710,single-organism metabolic process|GO:0050896,response to stimulus|GO:0006950,response to stress|GO:0055114,oxidation-reduction process|GO:0008152,metabolic process|GO:0006979,response to oxidative stress|GO:0044699,single-organism process|GO:1901700,response to oxygen-containing compound|GO:0033194,response to hydroperoxide|GO:0006982,response to lipid hydroperoxide|GO:0009987,cellular…	GO:0005737,cytoplasm|GO:0005794,Golgi apparatus|GO:0043231,intracellular membrane-bounded organelle|GO:0044464,cell part|GO:0044444,cytoplasmic part|GO:0005623,cell|GO:0005622,intracellular|GO:0043229,intracellular organelle|GO:0012505,endomembrane system|GO:0044424,intracellular part|GO:0043227,membrane-bounded organelle|GO:0043226,organelle|GO:0005739,mitochondrion	GO:0016209,antioxidant activity|GO:0003824,catalytic activity|GO:0016684,oxidoreductase activity, acting on peroxide as acceptor|GO:0004601,peroxidase activity|GO:0004602,glutathione peroxidase activity|GO:0016491,oxidoreductase activity	dme00590,Arachidonic acid metabolism|dme00480,Glutathione metabolism	KOG1651	Glutathione peroxidase
A0A0P4W2V4	Uncharacterized protein OS=Scylla olivacea OX=85551 PE=3 SV=1 - [A0A0P4W2V4_9EUCA]	0	9.2	2	1	1	1	250	26.846	9.36377	0.83706	GO:0007268,chemical synaptic transmission|GO:0032940,secretion by cell|GO:0023052,signaling|GO:0007165,signal transduction|GO:0007166,cell surface receptor signaling pathway|GO:0050789,regulation of biological process|GO:0044699,single-organism process|GO:0051716,cellular response to stimulus|GO:0051649,establishment of localization in cell|GO:0065007,biological regulation|GO:0065008,regulation o…	GO:0008021,synaptic vesicle|GO:0043229,intracellular organelle|GO:0071944,cell periphery|GO:0045202,synapse|GO:0043227,membrane-bounded organelle|GO:0043226,organelle|GO:0031224,intrinsic component of membrane|GO:0005737,cytoplasm|GO:0031982,vesicle|GO:0016023,cytoplasmic, membrane-bounded vesicle|GO:0031410,cytoplasmic vesicle|GO:0016021,integral component of membrane|GO:0016020,membrane|GO:0031…	GO:0004930,G-protein coupled receptor activity|GO:0038023,signaling receptor activity|GO:0030246,carbohydrate binding|GO:0060089,molecular transducer activity|GO:0004888,transmembrane signaling receptor activity|GO:0004872,receptor activity|GO:0004871,signal transducer activity|GO:0016524,latrotoxin receptor activity|GO:0005488,binding|GO:0099600,transmembrane receptor activity		KOG4193	G protein-coupled receptors
A0A0P4W2Z5	Uncharacterized protein OS=Scylla olivacea OX=85551 PE=4 SV=1 - [A0A0P4W2Z5_9EUCA]	0	6.7	1	1	1	1	224	25.7849	7.29834	0.957572	GO:0006996,organelle organization|GO:0007015,actin filament organization|GO:0045793,positive regulation of cell size|GO:0007010,cytoskeleton organization|GO:0071822,protein complex subunit organization|GO:0030029,actin filament-based process|GO:0043933,macromolecular complex subunit organization|GO:0071840,cellular component organization or biogenesis|GO:0009987,cellular process|GO:1902589,single…	GO:0099512,supramolecular fiber|GO:0099513,polymeric cytoskeletal fiber|GO:0030425,dendrite|GO:0043229,intracellular organelle|GO:0043228,non-membrane-bounded organelle|GO:0043226,organelle|GO:0030054,cell junction|GO:0015629,actin cytoskeleton|GO:0005856,cytoskeleton|GO:0071683,sensory dendrite|GO:0005813,centrosome|GO:0005815,microtubule organizing center|GO:0097458,neuron part|GO:0044430,cytos…	GO:0015631,tubulin binding|GO:0008092,cytoskeletal protein binding|GO:0008017,microtubule binding|GO:0051959,dynein light intermediate chain binding|GO:0005488,binding|GO:0005515,protein binding|GO:0045502,dynein binding		KOG0994	Extracellular matrix glycoprotein Laminin subunit beta
A0A0P4W309	Uncharacterized protein OS=Scylla olivacea OX=85551 PE=3 SV=1 - [A0A0P4W309_9EUCA]	0	2.36	1	1	1	1	423	46.4603	7.62061	0.981856	GO:0044238,primary metabolic process|GO:0006651,diacylglycerol biosynthetic process|GO:0006650,glycerophospholipid metabolic process|GO:0060249,anatomical structure homeostasis|GO:0044237,cellular metabolic process|GO:0006639,acylglycerol metabolic process|GO:0006638,neutral lipid metabolic process|GO:0007610,behavior|GO:0050804,modulation of synaptic transmission|GO:0042592,homeostatic process|G…	GO:0044464,cell part|GO:0005623,cell|GO:0005622,intracellular	GO:0016787,hydrolase activity|GO:0004435,phosphatidylinositol phospholipase C activity|GO:0008081,phosphoric diester hydrolase activity|GO:0003824,catalytic activity|GO:0043169,cation binding|GO:0016788,hydrolase activity, acting on ester bonds|GO:0043167,ion binding|GO:0042578,phosphoric ester hydrolase activity|GO:0060089,molecular transducer activity|GO:0004629,phospholipase C activity|GO:0005…	dme04933,AGE-RAGE signaling pathway in diabetic complications|dme04310,Wnt signaling pathway|dme00562,Inositol phosphate metabolism|dme04070,Phosphatidylinositol signaling system|dme04745,Phototransduction - fly|dme01100,Metabolic pathways	KOG0169	Phosphoinositide-specific phospholipase C
A0A0P4W316	Bestrophin homolog OS=Scylla olivacea OX=85551 PE=3 SV=1 - [A0A0P4W316_9EUCA]	0	1.04	2	1	1	1	576	64.0544	5.2749	1.52427		GO:0005737,cytoplasm|GO:0044464,cell part|GO:0005623,cell|GO:0005622,intracellular|GO:0044424,intracellular part			KOG4093	Uncharacterized conserved protein
A0A0P4W317	Uncharacterized protein OS=Scylla olivacea OX=85551 PE=4 SV=1 - [A0A0P4W317_9EUCA]	0	4.71	1	1	1	1	361	41.5286	9.31982	1.0632	GO:0032502,developmental process|GO:0032501,multicellular organismal process|GO:0044707,single-multicellular organism process|GO:0007586,digestion|GO:0050896,response to stimulus|GO:0009636,response to toxic substance|GO:0044767,single-organism developmental process|GO:0008152,metabolic process|GO:0042221,response to chemical|GO:0007275,multicellular organism development|GO:0044699,single-organis…		GO:0016787,hydrolase activity|GO:0017171,serine hydrolase activity|GO:0016788,hydrolase activity, acting on ester bonds|GO:0003824,catalytic activity|GO:0052689,carboxylic ester hydrolase activity		KOG1454	Predicted hydrolase/acyltransferase (alpha/beta hydrolase superfamily)
A0A0P4W322	Uncharacterized protein OS=Scylla olivacea OX=85551 PE=4 SV=1 - [A0A0P4W322_9EUCA]	16.48	0.78	1	1	1	1	765	86.3752	5.23682	1.01037					KOG0905	Phosphoinositide 3-kinase
A0A0P4W327	Alpha-amylase OS=Scylla olivacea OX=85551 PE=3 SV=1 - [A0A0P4W327_9EUCA]	18.07	4.19	5	2	2	3	477	53.6949	5.98584	0.926459	GO:0080090,regulation of primary metabolic process|GO:0019222,regulation of metabolic process|GO:0048468,cell development|GO:0071840,cellular component organization or biogenesis|GO:0048863,stem cell differentiation|GO:0048864,stem cell development|GO:0010604,positive regulation of macromolecule metabolic process|GO:0010608,posttranscriptional regulation of gene expression|GO:0043043,peptide bios…	GO:0043234,protein complex|GO:0005737,cytoplasm|GO:0032991,macromolecular complex|GO:0044464,cell part|GO:0005623,cell|GO:0005622,intracellular|GO:0034518,RNA cap binding complex|GO:0044424,intracellular part	GO:0005488,binding|GO:0005515,protein binding|GO:0097159,organic cyclic compound binding|GO:0008135,translation factor activity, RNA binding|GO:0003723,RNA binding|GO:0003676,nucleic acid binding|GO:0008190,eukaryotic initiation factor 4E binding|GO:0031369,translation initiation factor binding|GO:1901363,heterocyclic compound binding|GO:0003743,translation initiation factor activity
A0A0P4W360	Uncharacterized protein OS=Scylla olivacea OX=85551 PE=4 SV=1 - [A0A0P4W360_9EUCA]	0	5.11	1	1	1	1	411	47.6883	8.646	0.806941	GO:0080090,regulation of primary metabolic process|GO:0019222,regulation of metabolic process|GO:0048585,negative regulation of response to stimulus|GO:2000241,regulation of reproductive process|GO:0048583,regulation of response to stimulus|GO:0007610,behavior|GO:0031349,positive regulation of defense response|GO:0044257,cellular protein catabolic process|GO:0007165,signal transduction|GO:0031347…	GO:0005737,cytoplasm|GO:0043231,intracellular membrane-bounded organelle|GO:0044464,cell part|GO:0016020,membrane|GO:0005777,peroxisome|GO:0044444,cytoplasmic part|GO:0005739,mitochondrion|GO:0005622,intracellular|GO:0042579,microbody|GO:0043229,intracellular organelle|GO:0071944,cell periphery|GO:0005623,cell|GO:0005886,plasma membrane|GO:0044424,intracellular part|GO:0043227,membrane-bounded or…	GO:0016787,hydrolase activity|GO:0004175,endopeptidase activity|GO:0004222,metalloendopeptidase activity|GO:0046914,transition metal ion binding|GO:0043169,cation binding|GO:0043167,ion binding|GO:0003824,catalytic activity|GO:0070011,peptidase activity, acting on L-amino acid peptides|GO:0008270,zinc ion binding|GO:0008233,peptidase activity|GO:0046872,metal ion binding|GO:0008237,metallopeptida…		KOG0959	N-arginine dibasic convertase NRD1 and related Zn2+dependent endopeptidases, insulinase superfamily
A0A0P4W3C8	Uncharacterized protein OS=Scylla olivacea OX=85551 PE=4 SV=1 - [A0A0P4W3C8_9EUCA]	0	2.79	2	1	1	1	466	51.6724	6.85889	1.14642	GO:0016203,muscle attachment|GO:0032502,developmental process|GO:0007517,muscle organ development|GO:0032501,multicellular organismal process|GO:0044707,single-multicellular organism process|GO:0007605,sensory perception of sound|GO:0050954,sensory perception of mechanical stimulus|GO:0048856,anatomical structure development|GO:0007600,sensory perception|GO:0044767,single-organism developmental p…				KOG4225	Sorbin and SH3 domain-containing protein
A0A0P4W3E5	Uncharacterized protein OS=Scylla olivacea OX=85551 PE=4 SV=1 - [A0A0P4W3E5_9EUCA]	0	1.51	1	2	3	4	1391	150.031	9.51025	1.01741	GO:0048589,developmental growth|GO:0034446,substrate adhesion-dependent cell spreading|GO:0008582,regulation of synaptic growth at neuromuscular junction|GO:0035107,appendage morphogenesis|GO:0007610,behavior|GO:0072359,circulatory system development|GO:0072358,cardiovascular system development|GO:0071840,cellular component organization or biogenesis|GO:0031987,locomotion involved in locomotory b…	GO:0008021,synaptic vesicle|GO:0098590,plasma membrane region|GO:0044421,extracellular region part|GO:0031012,extracellular matrix|GO:0043229,intracellular organelle|GO:0071944,cell periphery|GO:0045202,synapse|GO:0043227,membrane-bounded organelle|GO:0043226,organelle|GO:0030054,cell junction|GO:0097060,synaptic membrane|GO:0042995,cell projection|GO:0031982,vesicle|GO:0036062,presynaptic periac…	GO:0005102,receptor binding|GO:0005488,binding|GO:0005515,protein binding	dme04512,ECM-receptor interaction|dme01100,Metabolic pathways	KOG1836	Extracellular matrix glycoprotein Laminin subunits alpha and gamma
A0A0P4W3F5	Uncharacterized protein OS=Scylla olivacea OX=85551 PE=4 SV=1 - [A0A0P4W3F5_9EUCA]	0	0.79	1	1	1	1	881	99.525	7.7085	0.634172					KOG1836	Extracellular matrix glycoprotein Laminin subunits alpha and gamma
A0A0P4W3L7	Uncharacterized protein OS=Scylla olivacea OX=85551 PE=4 SV=1 - [A0A0P4W3L7_9EUCA]	0	2.35	1	1	1	1	637	70.0862	6.26514	1.03489	GO:0008104,protein localization|GO:0051649,establishment of localization in cell|GO:0030150,protein import into mitochondrial matrix|GO:0070887,cellular response to chemical stimulus|GO:0001666,response to hypoxia|GO:0044699,single-organism process|GO:0051716,cellular response to stimulus|GO:0071806,protein transmembrane transport|GO:0070727,cellular macromolecule localization|GO:0071840,cellular…	GO:0044464,cell part|GO:0031975,envelope|GO:0043229,intracellular organelle|GO:0043227,membrane-bounded organelle|GO:0043226,organelle|GO:0005737,cytoplasm|GO:0031090,organelle membrane|GO:0016020,membrane|GO:0005740,mitochondrial envelope|GO:0005739,mitochondrion|GO:0031967,organelle envelope|GO:0031966,mitochondrial membrane|GO:0043231,intracellular membrane-bounded organelle|GO:0019866,organel…	GO:0008565,protein transporter activity|GO:0022891,substrate-specific transmembrane transporter activity|GO:0015450,P-P-bond-hydrolysis-driven protein transmembrane transporter activity|GO:0022884,macromolecule transmembrane transporter activity|GO:0016787,hydrolase activity|GO:0005215,transporter activity|GO:0003824,catalytic activity|GO:0051087,chaperone binding|GO:0008320,protein transmembrane…		KOG2580	Mitochondrial import inner membrane translocase, subunit TIM44
A0A0P4W3P7	Uncharacterized protein OS=Scylla olivacea OX=85551 PE=4 SV=1 - [A0A0P4W3P7_9EUCA]	0	1.05	3	1	1	1	474	52.675	8.89502	1.03	GO:0019222,regulation of metabolic process|GO:0030422,production of siRNA involved in RNA interference|GO:0009452,7-methylguanosine RNA capping|GO:0031050,dsRNA fragmentation|GO:0031053,primary miRNA processing|GO:1901360,organic cyclic compound metabolic process|GO:0044710,single-organism metabolic process|GO:0010605,negative regulation of macromolecule metabolic process|GO:0010608,posttranscrip…	GO:0043234,protein complex|GO:0005846,nuclear cap binding complex|GO:0032991,macromolecular complex|GO:0043231,intracellular membrane-bounded organelle|GO:0071011,precatalytic spliceosome|GO:0071013,catalytic step 2 spliceosome|GO:0044464,cell part|GO:0005623,cell|GO:0043226,organelle|GO:0044446,intracellular organelle part|GO:0043229,intracellular organelle|GO:0034518,RNA cap binding complex|GO:…	GO:0003676,nucleic acid binding|GO:0000339,RNA cap binding|GO:0003723,RNA binding|GO:0005515,protein binding|GO:0097159,organic cyclic compound binding|GO:1901363,heterocyclic compound binding|GO:0005488,binding|GO:0003729,mRNA binding	dme03015,mRNA surveillance pathway|dme03040,Spliceosome|dme03013,RNA transport	KOG1104	Nuclear cap-binding complex, subunit NCBP1/CBP80
A0A0P4W3R7	Uncharacterized protein OS=Scylla olivacea OX=85551 PE=4 SV=1 - [A0A0P4W3R7_9EUCA]	0	0.6	1	1	1	1	1659	182.698	6.32861	1.18887	GO:0048675,axon extension|GO:0032502,developmental process|GO:0048589,developmental growth|GO:0048588,developmental cell growth|GO:0030154,cell differentiation|GO:0048468,cell development|GO:0031175,neuron projection development|GO:0009653,anatomical structure morphogenesis|GO:0007275,multicellular organism development|GO:0071840,cellular component organization or biogenesis|GO:0000904,cell morph…	GO:0044464,cell part|GO:0005623,cell|GO:0030424,axon|GO:0097458,neuron part|GO:0043005,neuron projection			KOG1884	Uncharacterized conserved protein
A0A0P4W3T4	Uncharacterized protein OS=Scylla olivacea OX=85551 PE=4 SV=1 - [A0A0P4W3T4_9EUCA]	23.5	2.12	4	4	4	8	1603	180.648	6.3667	1.05977	GO:0009893,positive regulation of metabolic process|GO:0019222,regulation of metabolic process|GO:0023052,signaling|GO:0007165,signal transduction|GO:0035556,intracellular signal transduction|GO:0043087,regulation of GTPase activity|GO:0050789,regulation of biological process|GO:0044699,single-organism process|GO:0051716,cellular response to stimulus|GO:0043547,positive regulation of GTPase activ…	GO:0044464,cell part|GO:0005623,cell|GO:0005622,intracellular|GO:0019897,extrinsic component of plasma membrane|GO:0005737,cytoplasm|GO:0001726,ruffle|GO:0016020,membrane|GO:0031252,cell leading edge|GO:0019898,extrinsic component of membrane|GO:0071944,cell periphery|GO:0005886,plasma membrane|GO:0044424,intracellular part|GO:0044425,membrane part|GO:0044459,plasma membrane part	GO:0098772,molecular function regulator|GO:0005085,guanyl-nucleotide exchange factor activity|GO:0030676,Rac guanyl-nucleotide exchange factor activity|GO:0005089,Rho guanyl-nucleotide exchange factor activity|GO:0005088,Ras guanyl-nucleotide exchange factor activity|GO:0005488,binding|GO:0005515,protein binding		KOG1998	Signaling protein DOCK180
A0A0P4W3U6	Uncharacterized protein OS=Scylla olivacea OX=85551 PE=4 SV=1 - [A0A0P4W3U6_9EUCA]	0	1.68	1	1	1	2	596	66.4384	8.20654	0.974291	GO:0032502,developmental process|GO:0006909,phagocytosis|GO:0015850,organic hydroxy compound transport|GO:0006810,transport|GO:0030154,cell differentiation|GO:0048468,cell development|GO:0035002,liquid clearance, open tracheal system|GO:0006820,anion transport|GO:0032501,multicellular organismal process|GO:0003382,epithelial cell morphogenesis|GO:0015838,amino-acid betaine transport|GO:0006844,ac…	GO:0044464,cell part|GO:0031975,envelope|GO:0043229,intracellular organelle|GO:0043227,membrane-bounded organelle|GO:0043226,organelle|GO:0031224,intrinsic component of membrane|GO:0005737,cytoplasm|GO:0031090,organelle membrane|GO:0016021,integral component of membrane|GO:0016020,membrane|GO:0044444,cytoplasmic part|GO:0005739,mitochondrion|GO:0031967,organelle envelope|GO:0031966,mitochondrial …	GO:0015297,antiporter activity|GO:0015291,secondary active transmembrane transporter activity|GO:0005215,transporter activity|GO:0022857,transmembrane transporter activity|GO:0005476,carnitine:acyl carnitine antiporter activity|GO:0022804,active transmembrane transporter activity|GO:0022891,substrate-specific transmembrane transporter activity|GO:0022892,substrate-specific transporter activity|GO…		KOG0758	Mitochondrial carnitine-acylcarnitine carrier protein
A0A0P4W3V4	Uncharacterized protein OS=Scylla olivacea OX=85551 PE=3 SV=1 - [A0A0P4W3V4_9EUCA]	210.006	19.42	1	1	15	24	834	92.7044	5.40186	0.97742		GO:0043231,intracellular membrane-bounded organelle|GO:0005634,nucleus|GO:0044464,cell part|GO:0005623,cell|GO:0005622,intracellular|GO:0043229,intracellular organelle|GO:0044424,intracellular part|GO:0043227,membrane-bounded organelle|GO:0043226,organelle	GO:0043169,cation binding|GO:0046914,transition metal ion binding|GO:0097159,organic cyclic compound binding|GO:0043167,ion binding|GO:0008270,zinc ion binding|GO:0003676,nucleic acid binding|GO:0046872,metal ion binding|GO:1901363,heterocyclic compound binding|GO:0005488,binding
A0A0P4W3X4	Uncharacterized protein OS=Scylla olivacea OX=85551 PE=4 SV=1 - [A0A0P4W3X4_9EUCA]	32.46	3.16	1	1	1	1	380	41.0652	6.40479	1.02575	GO:0019752,carboxylic acid metabolic process|GO:0044248,cellular catabolic process|GO:0006807,nitrogen compound metabolic process|GO:0044281,small molecule metabolic process|GO:0044282,small molecule catabolic process|GO:0044699,single-organism process|GO:0044712,single-organism catabolic process|GO:0044710,single-organism metabolic process|GO:0006520,cellular amino acid metabolic process|GO:0071…	GO:0005737,cytoplasm|GO:0043231,intracellular membrane-bounded organelle|GO:0043233,organelle lumen|GO:0044464,cell part|GO:0044444,cytoplasmic part|GO:0031974,membrane-enclosed lumen|GO:0005622,intracellular|GO:0044446,intracellular organelle part|GO:0070013,intracellular organelle lumen|GO:0043229,intracellular organelle|GO:0005739,mitochondrion|GO:0044429,mitochondrial part|GO:0005759,mitochon…	GO:0043168,anion binding|GO:0050662,coenzyme binding|GO:0050660,flavin adenine dinucleotide binding|GO:0043167,ion binding|GO:0097159,organic cyclic compound binding|GO:0016627,oxidoreductase activity, acting on the CH-CH group of donors|GO:0000166,nucleotide binding|GO:0036094,small molecule binding|GO:0003824,catalytic activity|GO:0048037,cofactor binding|GO:0005488,binding|GO:0003995,acyl-CoA …	dme00280,Valine, leucine and isoleucine degradation|dme01100,Metabolic pathways	KOG0141	Isovaleryl-CoA dehydrogenase
A0A0P4W3Y5	Uncharacterized protein OS=Scylla olivacea OX=85551 PE=4 SV=1 - [A0A0P4W3Y5_9EUCA]	0	0.85	1	1	1	1	937	102.566	6.50732	0.952938	GO:0009992,cellular water homeostasis|GO:0051049,regulation of transport|GO:0042592,homeostatic process|GO:0006820,anion transport|GO:0006821,chloride transport|GO:0051179,localization|GO:0044070,regulation of anion transport|GO:0050789,regulation of biological process|GO:0071840,cellular component organization or biogenesis|GO:0051234,establishment of localization|GO:0006884,cell volume homeosta…	GO:0031226,intrinsic component of plasma membrane|GO:0016021,integral component of membrane|GO:0016020,membrane|GO:0044464,cell part|GO:0005623,cell|GO:0071944,cell periphery|GO:0005887,integral component of plasma membrane|GO:0005886,plasma membrane|GO:0044425,membrane part|GO:0044459,plasma membrane part|GO:0031224,intrinsic component of membrane	GO:0022891,substrate-specific transmembrane transporter activity|GO:0005229,intracellular calcium activated chloride channel activity|GO:0022838,substrate-specific channel activity|GO:0005215,transporter activity|GO:0005216,ion channel activity|GO:0005225,volume-sensitive anion channel activity|GO:0015267,channel activity|GO:0015075,ion transmembrane transporter activity|GO:0022857,transmembrane …		KOG3547	Bestrophin (Best vitelliform macular dystrophy-associated protein)
A0A0P4W3Y6	Uncharacterized protein OS=Scylla olivacea OX=85551 PE=4 SV=1 - [A0A0P4W3Y6_9EUCA]	0	1.45	1	1	1	1	829	93.731	5.56689	0.996721	GO:0022607,cellular component assembly|GO:0051234,establishment of localization|GO:0048232,male gamete generation|GO:0030030,cell projection organization|GO:0030031,cell projection assembly|GO:0006810,transport|GO:0030154,cell differentiation|GO:0048468,cell development|GO:0019953,sexual reproduction|GO:0010927,cellular component assembly involved in morphogenesis|GO:0030705,cytoskeleton-dependen…	GO:0005856,cytoskeleton|GO:0043234,protein complex|GO:0015630,microtubule cytoskeleton|GO:0043228,non-membrane-bounded organelle|GO:0043232,intracellular non-membrane-bounded organelle|GO:0044464,cell part|GO:0005623,cell|GO:0043226,organelle|GO:0044446,intracellular organelle part|GO:0043229,intracellular organelle|GO:0044430,cytoskeletal part|GO:0016939,kinesin II complex|GO:0032991,macromolecu…	GO:0016787,hydrolase activity|GO:0016818,hydrolase activity, acting on acid anhydrides, in phosphorus-containing anhydrides|GO:0019894,kinesin binding|GO:0003824,catalytic activity|GO:0008092,cytoskeletal protein binding|GO:0016817,hydrolase activity, acting on acid anhydrides|GO:0017111,nucleoside-triphosphatase activity|GO:0016462,pyrophosphatase activity|GO:0005488,binding|GO:0005515,protein b…		KOG1222	Kinesin associated protein KAP
A0A0P4W411	Tyrosine-protein kinase OS=Scylla olivacea OX=85551 PE=3 SV=1 - [A0A0P4W411_9EUCA]	0	3.85	1	2	2	2	623	71.7525	7.62061	0.943616	GO:0044238,primary metabolic process|GO:0005975,carbohydrate metabolic process|GO:0008152,metabolic process|GO:0071704,organic substance metabolic process|GO:0032501,multicellular organismal process|GO:0044707,single-multicellular organism process|GO:0030431,sleep|GO:0044699,single-organism process	GO:0005576,extracellular region	GO:0016787,hydrolase activity|GO:0043169,cation binding|GO:0016160,amylase activity|GO:0016798,hydrolase activity, acting on glycosyl bonds|GO:0043167,ion binding|GO:0003824,catalytic activity|GO:0004556,alpha-amylase activity|GO:0005509,calcium ion binding|GO:0004553,hydrolase activity, hydrolyzing O-glycosyl compounds|GO:0046872,metal ion binding|GO:0005488,binding	dme01100,Metabolic pathways|dme00500,Starch and sucrose metabolism	KOG2212	Alpha-amylase
A0A0P4W448	Uncharacterized protein OS=Scylla olivacea OX=85551 PE=4 SV=1 - [A0A0P4W448_9EUCA]	0	9.38	3	1	1	1	320	35.6582	8.20654	1.20972	GO:0044248,cellular catabolic process|GO:0043632,modification-dependent macromolecule catabolic process|GO:0044267,cellular protein metabolic process|GO:1901575,organic substance catabolic process|GO:0044265,cellular macromolecule catabolic process|GO:0044260,cellular macromolecule metabolic process|GO:0071704,organic substance metabolic process|GO:0070647,protein modification by small protein co…	GO:0005737,cytoplasm|GO:0043231,intracellular membrane-bounded organelle|GO:0005634,nucleus|GO:0044464,cell part|GO:0005623,cell|GO:0005622,intracellular|GO:0043229,intracellular organelle|GO:0044424,intracellular part|GO:0043227,membrane-bounded organelle|GO:0043226,organelle	GO:0019787,ubiquitin-like protein transferase activity|GO:0043169,cation binding|GO:0004842,ubiquitin-protein transferase activity|GO:0043167,ion binding|GO:0003824,catalytic activity|GO:0016740,transferase activity|GO:0005488,binding|GO:0046872,metal ion binding|GO:0016874,ligase activity|GO:0061630,ubiquitin protein ligase activity|GO:0061659,ubiquitin-like protein ligase activity
A0A0P4W450	Uncharacterized protein OS=Scylla olivacea OX=85551 PE=3 SV=1 - [A0A0P4W450_9EUCA]	0	3.1	1	1	1	1	290	33.2081	5.14795	1.08868	GO:0008104,protein localization|GO:0035437,maintenance of protein localization in endoplasmic reticulum|GO:0051049,regulation of transport|GO:0051220,cytoplasmic sequestering of protein|GO:0051223,regulation of protein transport|GO:0051651,maintenance of location in cell|GO:0050789,regulation of biological process|GO:0044699,single-organism process|GO:0032880,regulation of protein localization|GO…	GO:0005786,signal recognition particle, endoplasmic reticulum targeting|GO:0016020,membrane|GO:0005783,endoplasmic reticulum|GO:0005789,endoplasmic reticulum membrane|GO:0042175,nuclear outer membrane-endoplasmic reticulum membrane network|GO:0043229,intracellular organelle|GO:0043228,non-membrane-bounded organelle|GO:0030529,intracellular ribonucleoprotein complex|GO:0043227,membrane-bounded org…	GO:0033218,amide binding|GO:0042277,peptide binding|GO:0005048,signal sequence binding|GO:0005488,binding	dme04141,Protein processing in endoplasmic reticulum	KOG3317	Translocon-associated complex TRAP, beta subunit
A0A0P4W453	Uncharacterized protein OS=Scylla olivacea OX=85551 PE=4 SV=1 - [A0A0P4W453_9EUCA]	26.68	0.28	2	1	1	1	2514	284.088	5.51611	0.818053	GO:0008104,protein localization|GO:0019222,regulation of metabolic process|GO:0048468,cell development|GO:0007292,female gamete generation|GO:0000768,syncytium formation by plasma membrane fusion|GO:0051651,maintenance of location in cell|GO:0071840,cellular component organization or biogenesis|GO:0000003,reproduction|GO:0070727,cellular macromolecule localization|GO:0048869,cellular developmenta…	GO:0005737,cytoplasm|GO:0005829,cytosol|GO:0070161,anchoring junction|GO:0044464,cell part|GO:0005623,cell|GO:0005622,intracellular|GO:0044444,cytoplasmic part|GO:0005912,adherens junction|GO:0044424,intracellular part|GO:0005927,muscle tendon junction|GO:0005924,cell-substrate adherens junction|GO:0005925,focal adhesion|GO:0030054,cell junction|GO:0030055,cell-substrate junction|GO:0005856,cytos…	GO:0043169,cation binding|GO:0046914,transition metal ion binding|GO:0043167,ion binding|GO:0005488,binding|GO:0046872,metal ion binding|GO:0008270,zinc ion binding		KOG1703	Adaptor protein Enigma and related PDZ-LIM proteins
A0A0P4W486	Uncharacterized protein OS=Scylla olivacea OX=85551 PE=4 SV=1 - [A0A0P4W486_9EUCA]	0	0.89	1	1	1	1	1342	153.862	6.53662	0.840438	GO:0044249,cellular biosynthetic process|GO:0042157,lipoprotein metabolic process|GO:0034645,cellular macromolecule biosynthetic process|GO:1901576,organic substance biosynthetic process|GO:0042158,lipoprotein biosynthetic process|GO:0043543,protein acylation|GO:0044260,cellular macromolecule metabolic process|GO:0071704,organic substance metabolic process|GO:0044267,cellular protein metabolic pr…	GO:0005737,cytoplasm|GO:0005783,endoplasmic reticulum|GO:0016021,integral component of membrane|GO:0016020,membrane|GO:0044464,cell part|GO:0044444,cytoplasmic part|GO:0005623,cell|GO:0005622,intracellular|GO:0043229,intracellular organelle|GO:0012505,endomembrane system|GO:0044424,intracellular part|GO:0044425,membrane part|GO:0043227,membrane-bounded organelle|GO:0043226,organelle|GO:0031224,in…	GO:0005488,binding|GO:0043169,cation binding|GO:0046914,transition metal ion binding|GO:0003824,catalytic activity|GO:0043167,ion binding|GO:0016417,S-acyltransferase activity|GO:0016740,transferase activity|GO:0016746,transferase activity, transferring acyl groups|GO:0016747,transferase activity, transferring acyl groups other than amino-acyl groups|GO:0019707,protein-cysteine S-acyltransferase …		KOG4676	Splicing factor, arginine/serine-rich
A0A0P4W4E6	Uncharacterized protein OS=Scylla olivacea OX=85551 PE=4 SV=1 - [A0A0P4W4E6_9EUCA]	96.8447	3.32	2	3	3	4	993	108.976	6.7417	0.972533	GO:0008105,asymmetric protein localization|GO:0008104,protein localization|GO:0019222,regulation of metabolic process|GO:0048583,regulation of response to stimulus|GO:0048103,somatic stem cell division|GO:0008277,regulation of G-protein coupled receptor protein signaling pathway|GO:0007163,establishment or maintenance of cell polarity|GO:0007165,signal transduction|GO:0051656,establishment of org…	GO:0005737,cytoplasm|GO:0045177,apical part of cell|GO:0044464,cell part|GO:0045179,apical cortex|GO:0005623,cell|GO:0005622,intracellular|GO:0044444,cytoplasmic part|GO:0071944,cell periphery|GO:0005938,cell cortex|GO:0099738,cell cortex region|GO:0044424,intracellular part|GO:0044448,cell cortex part|GO:0099568,cytoplasmic region	GO:0005092,GDP-dissociation inhibitor activity|GO:0030234,enzyme regulator activity|GO:0030695,GTPase regulator activity|GO:0019904,protein domain specific binding|GO:0005515,protein binding|GO:0098772,molecular function regulator|GO:0060589,nucleoside-triphosphatase regulator activity|GO:0005488,binding		KOG1130	Predicted G-alpha GTPase interaction protein, contains GoLoco domain
A0A0P4W4P2	Uncharacterized protein OS=Scylla olivacea OX=85551 PE=4 SV=1 - [A0A0P4W4P2_9EUCA]	0	7.14	4	1	1	1	168	17.5231	6.16357	0.983191		GO:0043227,membrane-bounded organelle|GO:0005794,Golgi apparatus|GO:0012505,endomembrane system|GO:0043231,intracellular membrane-bounded organelle|GO:0031410,cytoplasmic vesicle|GO:0005770,late endosome|GO:0044464,cell part|GO:0044444,cytoplasmic part|GO:0005623,cell|GO:0005737,cytoplasm|GO:0043229,intracellular organelle|GO:0097708,intracellular vesicle|GO:0044424,intracellular part|GO:0005622,…			KOG2032	Uncharacterized conserved protein
A0A0P4W4Y4	Uncharacterized protein OS=Scylla olivacea OX=85551 PE=4 SV=1 - [A0A0P4W4Y4_9EUCA]	182.114	4.76	4	2	11	18	2708	291.039	6.1001	0.965719	GO:0044248,cellular catabolic process|GO:0044249,cellular biosynthetic process|GO:0009250,glucan biosynthetic process|GO:0009251,glucan catabolic process|GO:0034645,cellular macromolecule biosynthetic process|GO:0006091,generation of precursor metabolites and energy|GO:0033692,cellular polysaccharide biosynthetic process|GO:0044699,single-organism process|GO:0044247,cellular polysaccharide catabo…	GO:0005737,cytoplasm|GO:0043231,intracellular membrane-bounded organelle|GO:0005634,nucleus|GO:0044464,cell part|GO:0005623,cell|GO:0005622,intracellular|GO:0043229,intracellular organelle|GO:0044424,intracellular part|GO:0043227,membrane-bounded organelle|GO:0043226,organelle	GO:0015926,glucosidase activity|GO:0016787,hydrolase activity|GO:0004133,glycogen debranching enzyme activity|GO:0016798,hydrolase activity, acting on glycosyl bonds|GO:0004134,4-alpha-glucanotransferase activity|GO:0004135,amylo-alpha-1,6-glucosidase activity|GO:0090599,alpha-glucosidase activity|GO:0003824,catalytic activity|GO:0016740,transferase activity|GO:0016757,transferase activity, trans…	dme01100,Metabolic pathways|dme00500,Starch and sucrose metabolism	KOG3625	Alpha amylase
A0A0P4W510	Uncharacterized protein OS=Scylla olivacea OX=85551 PE=4 SV=1 - [A0A0P4W510_9EUCA]	0	0.61	1	1	2	7	1955	219.529	6.30322	1.03077	GO:0035107,appendage morphogenesis|GO:0071840,cellular component organization or biogenesis|GO:0042330,taxis|GO:0048869,cellular developmental process|GO:0048513,animal organ development|GO:0060541,respiratory system development|GO:0035272,exocrine system development|GO:0006935,chemotaxis|GO:0072499,photoreceptor cell axon guidance|GO:0046331,lateral inhibition|GO:0097485,neuron projection guidan…	GO:0016020,membrane|GO:0044464,cell part|GO:0035230,cytoneme|GO:0005623,cell|GO:0036194,muscle cell projection|GO:0042995,cell projection|GO:0044425,membrane part|GO:0016021,integral component of membrane|GO:0031224,intrinsic component of membrane			KOG4194	Membrane glycoprotein LIG-1
A0A0P4W557	Uncharacterized protein OS=Scylla olivacea OX=85551 PE=4 SV=1 - [A0A0P4W557_9EUCA]	0	1.05	1	2	2	2	1815	201.024	5.13525	0.957657	GO:0008104,protein localization|GO:0032436,positive regulation of proteasomal ubiquitin-dependent protein catabolic process|GO:0080090,regulation of primary metabolic process|GO:0032434,regulation of proteasomal ubiquitin-dependent protein catabolic process|GO:2000241,regulation of reproductive process|GO:0048468,cell development|GO:0016358,dendrite development|GO:0007292,female gamete generation…	GO:0005811,lipid particle|GO:0035770,ribonucleoprotein granule|GO:0005783,endoplasmic reticulum|GO:0031975,envelope|GO:0043229,intracellular organelle|GO:0043228,non-membrane-bounded organelle|GO:0036464,cytoplasmic ribonucleoprotein granule|GO:0030529,intracellular ribonucleoprotein complex|GO:0043227,membrane-bounded organelle|GO:0005875,microtubule associated complex|GO:0005856,cytoskeleton|GO…	GO:0035639,purine ribonucleoside triphosphate binding|GO:0005488,binding|GO:0016887,ATPase activity|GO:0043167,ion binding|GO:1901363,heterocyclic compound binding|GO:1901265,nucleoside phosphate binding|GO:0001882,nucleoside binding|GO:0043168,anion binding|GO:0000166,nucleotide binding|GO:0001883,purine nucleoside binding|GO:0032549,ribonucleoside binding|GO:0017076,purine nucleotide binding|GO…	dme04141,Protein processing in endoplasmic reticulum	KOG0730	AAA+type ATPase
A0A0P4W573	Spectrin beta chain OS=Scylla olivacea OX=85551 PE=3 SV=1 - [A0A0P4W573_9EUCA]	446.856	19.75	7	41	42	70	2319	269.262	5.22412	1.02201
A0A0P4W5A0	Uncharacterized protein OS=Scylla olivacea OX=85551 PE=4 SV=1 - [A0A0P4W5A0_9EUCA]	0	0.38	2	1	1	1	1327	140.988	5.21143	0.991334	GO:0006650,glycerophospholipid metabolic process|GO:0016311,dephosphorylation|GO:0016310,phosphorylation|GO:0046174,polyol catabolic process|GO:0019751,polyol metabolic process|GO:0007267,cell-cell signaling|GO:0023052,signaling|GO:0043647,inositol phosphate metabolic process|GO:0044282,small molecule catabolic process|GO:0044255,cellular lipid metabolic process|GO:0044699,single-organism process…		GO:0016787,hydrolase activity|GO:0016791,phosphatase activity|GO:0016312,inositol bisphosphate phosphatase activity|GO:0016788,hydrolase activity, acting on ester bonds|GO:0052745,inositol phosphate phosphatase activity|GO:0042578,phosphoric ester hydrolase activity|GO:0003824,catalytic activity|GO:0004441,inositol-1,4-bisphosphate 1-phosphatase activity	dme00562,Inositol phosphate metabolism|dme01100,Metabolic pathways|dme04070,Phosphatidylinositol signaling system	KOG3099	Bisphosphate 3'-nucleotidase BPNT1/Inositol polyphosphate 1-phosphatase
A0A0P4W5E9	Uncharacterized protein OS=Scylla olivacea OX=85551 PE=4 SV=1 - [A0A0P4W5E9_9EUCA]	0	3.39	1	1	1	1	295	33.7567	5.78271	0.934898	GO:0006909,phagocytosis|GO:0051049,regulation of transport|GO:0048583,regulation of response to stimulus|GO:0008585,female gonad development|GO:0008277,regulation of G-protein coupled receptor protein signaling pathway|GO:0007165,signal transduction|GO:0048260,positive regulation of receptor-mediated endocytosis|GO:0071840,cellular component organization or biogenesis|GO:0051716,cellular response…	GO:0019897,extrinsic component of plasma membrane|GO:0019898,extrinsic component of membrane|GO:0043229,intracellular organelle|GO:0071944,cell periphery|GO:0043227,membrane-bounded organelle|GO:0043226,organelle|GO:0005737,cytoplasm|GO:0016028,rhabdomere|GO:0016020,membrane|GO:0016027,inaD signaling complex|GO:0044459,plasma membrane part|GO:0012505,endomembrane system|GO:0005886,plasma membrane…	GO:0005488,binding|GO:0035639,purine ribonucleoside triphosphate binding|GO:0004698,calcium-dependent protein kinase C activity|GO:0004672,protein kinase activity|GO:0043167,ion binding|GO:0004697,protein kinase C activity|GO:1901363,heterocyclic compound binding|GO:0001883,purine nucleoside binding|GO:0001882,nucleoside binding|GO:0043168,anion binding|GO:0043169,cation binding|GO:0046914,transi…	dme04150,mTOR signaling pathway|dme04745,Phototransduction - fly|dme04310,Wnt signaling pathway|dme04933,AGE-RAGE signaling pathway in diabetic complications|dme04070,Phosphatidylinositol signaling system	KOG1329	Phospholipase D1
A0A0P4W5I4	Uncharacterized protein OS=Scylla olivacea OX=85551 PE=4 SV=1 - [A0A0P4W5I4_9EUCA]	0	1.06	2	2	2	3	1315	145.366	4.65283	1.09585	GO:0006909,phagocytosis|GO:0045216,cell-cell junction organization|GO:0048589,developmental growth|GO:0008582,regulation of synaptic growth at neuromuscular junction|GO:0048585,negative regulation of response to stimulus|GO:0043277,apoptotic cell clearance|GO:0048583,regulation of response to stimulus|GO:0050808,synapse organization|GO:0044281,small molecule metabolic process|GO:0007166,cell surf…	GO:0005737,cytoplasm|GO:0070161,anchoring junction|GO:0016020,membrane|GO:0044464,cell part|GO:0005623,cell|GO:0005622,intracellular|GO:0071944,cell periphery|GO:0005912,adherens junction|GO:0005886,plasma membrane|GO:0044424,intracellular part|GO:0030054,cell junction|GO:0019897,extrinsic component of plasma membrane|GO:0098562,cytoplasmic side of membrane|GO:0009898,cytoplasmic side of plasma m…	GO:0035639,purine ribonucleoside triphosphate binding|GO:0004672,protein kinase activity|GO:0043167,ion binding|GO:1901363,heterocyclic compound binding|GO:0001883,purine nucleoside binding|GO:0001882,nucleoside binding|GO:0043168,anion binding|GO:0000166,nucleotide binding|GO:0016740,transferase activity|GO:0004715,non-membrane spanning protein tyrosine kinase activity|GO:0004713,protein tyrosin…	dme04013,MAPK signaling pathway - fly	KOG0197	Tyrosine kinases
A0A0P4W5J6	Glucosamine-6-phosphate isomerase OS=Scylla olivacea OX=85551 PE=3 SV=1 - [A0A0P4W5J6_9EUCA]	0	3.54	1	1	1	1	339	38.189	7.53271	0.968597	GO:0080090,regulation of primary metabolic process|GO:0019222,regulation of metabolic process|GO:0050684,regulation of mRNA processing|GO:0031323,regulation of cellular metabolic process|GO:0090304,nucleic acid metabolic process|GO:0034641,cellular nitrogen compound metabolic process|GO:0006807,nitrogen compound metabolic process|GO:0044237,cellular metabolic process|GO:0048024,regulation of mRNA…	GO:0032991,macromolecular complex|GO:0043231,intracellular membrane-bounded organelle|GO:0071011,precatalytic spliceosome|GO:0005634,nucleus|GO:0044464,cell part|GO:0005623,cell|GO:0030529,intracellular ribonucleoprotein complex|GO:0044446,intracellular organelle part|GO:0043229,intracellular organelle|GO:0044428,nuclear part|GO:0044422,organelle part|GO:0044424,intracellular part|GO:0005622,intr…	GO:0005488,binding|GO:0097159,organic cyclic compound binding|GO:0044822,poly(A) RNA binding|GO:0000166,nucleotide binding|GO:0036094,small molecule binding|GO:0003723,RNA binding|GO:0003676,nucleic acid binding|GO:1901363,heterocyclic compound binding|GO:1901265,nucleoside phosphate binding|GO:0003729,mRNA binding	dme03040,Spliceosome	KOG2253	U1 snRNP complex, subunit SNU71 and related PWI-motif proteins
A0A0P4W5K4	Signal peptidase complex catalytic subunit SEC11 OS=Scylla olivacea OX=85551 PE=3 SV=1 - [A0A0P4W5K4_9EUCA]	0	6.7	1	2	2	2	179	20.3537	8.36768	0.96202	GO:0008104,protein localization|GO:0051046,regulation of secretion|GO:0051049,regulation of transport|GO:2000241,regulation of reproductive process|GO:0048468,cell development|GO:0048469,cell maturation|GO:0007292,female gamete generation|GO:0061024,membrane organization|GO:0003012,muscle system process|GO:0001505,regulation of neurotransmitter levels|GO:0051656,establishment of organelle localiz…	GO:0008021,synaptic vesicle|GO:0030424,axon|GO:0043226,organelle|GO:0043229,intracellular organelle|GO:0071944,cell periphery|GO:0045202,synapse|GO:0043227,membrane-bounded organelle|GO:0031201,SNARE complex|GO:0031224,intrinsic component of membrane|GO:0005737,cytoplasm|GO:0044306,neuron projection terminus|GO:0031982,vesicle|GO:0016023,cytoplasmic, membrane-bounded vesicle|GO:0031410,cytoplasmi…	GO:0005484,SNAP receptor activity|GO:0000149,SNARE binding|GO:0005488,binding|GO:0005515,protein binding	dme04130,SNARE interactions in vesicular transport	KOG0810	SNARE protein Syntaxin 1 and related proteins
A0A0P4W5L8	Conserved oligomeric Golgi complex subunit 6 OS=Scylla olivacea OX=85551 PE=3 SV=1 - [A0A0P4W5L8_9EUCA]	0	1.11	2	1	1	1	541	60.0837	6.771	1.14317	GO:0007631,feeding behavior|GO:0007618,mating|GO:0044699,single-organism process|GO:0007320,insemination|GO:0007610,behavior|GO:0006928,movement of cell or subcellular component|GO:0003012,muscle system process|GO:0051674,localization of cell|GO:0000003,reproduction|GO:0007276,gamete generation|GO:0009605,response to external stimulus|GO:0022414,reproductive process|GO:0032504,multicellular organ…	GO:0043234,protein complex|GO:1902495,transmembrane transporter complex|GO:0016021,integral component of membrane|GO:0016020,membrane|GO:1990351,transporter complex|GO:0098796,membrane protein complex|GO:0034702,ion channel complex|GO:0034703,cation channel complex|GO:0044425,membrane part|GO:0032991,macromolecular complex|GO:0031224,intrinsic component of membrane	GO:0022891,substrate-specific transmembrane transporter activity|GO:0015085,calcium ion transmembrane transporter activity|GO:0022838,substrate-specific channel activity|GO:0005261,cation channel activity|GO:0005262,calcium channel activity|GO:0005215,transporter activity|GO:0005216,ion channel activity|GO:0008324,cation transmembrane transporter activity|GO:0072509,divalent inorganic cation tran…		KOG3599	Ca2+modulated nonselective cation channel polycystin
A0A0P4W5Q9	Uncharacterized protein OS=Scylla olivacea OX=85551 PE=4 SV=1 - [A0A0P4W5Q9_9EUCA]	0	3.33	2	1	1	1	421	45.5523	6.39209	0.922476	GO:0044238,primary metabolic process|GO:0080090,regulation of primary metabolic process|GO:0019222,regulation of metabolic process|GO:0048584,positive regulation of response to stimulus|GO:0048583,regulation of response to stimulus|GO:0045466,R7 cell differentiation|GO:0007165,signal transduction|GO:0007166,cell surface receptor signaling pathway|GO:0007167,enzyme linked receptor protein signalin…	GO:0019897,extrinsic component of plasma membrane|GO:0005737,cytoplasm|GO:0016020,membrane|GO:0005829,cytosol|GO:0098562,cytoplasmic side of membrane|GO:0005886,plasma membrane|GO:0044464,cell part|GO:0009898,cytoplasmic side of plasma membrane|GO:0019898,extrinsic component of membrane|GO:0044444,cytoplasmic part|GO:0071944,cell periphery|GO:0005623,cell|GO:0098552,side of membrane|GO:0044424,in…	GO:0030676,Rac guanyl-nucleotide exchange factor activity|GO:0005089,Rho guanyl-nucleotide exchange factor activity|GO:0046982,protein heterodimerization activity|GO:0005515,protein binding|GO:0005088,Ras guanyl-nucleotide exchange factor activity|GO:0097159,organic cyclic compound binding|GO:0005085,guanyl-nucleotide exchange factor activity|GO:0005488,binding|GO:0003676,nucleic acid binding|GO:…	dme04630,Jak-STAT signaling pathway|dme04013,MAPK signaling pathway - fly|dme04068,FoxO signaling pathway|dme04320,Dorso-ventral axis formation	KOG3417	Ras1 guanine nucleotide exchange factor
A0A0P4W5R8	Uncharacterized protein OS=Scylla olivacea OX=85551 PE=3 SV=1 - [A0A0P4W5R8_9EUCA]	0	4.29	2	1	1	1	163	18.4974	6.32861	0.729004
A0A0P4W5T2	Uncharacterized protein OS=Scylla olivacea OX=85551 PE=4 SV=1 - [A0A0P4W5T2_9EUCA]	0	1.2	3	1	1	1	1001	110.2	9.18799	1.01859	GO:0006637,acyl-CoA metabolic process|GO:0006732,coenzyme metabolic process|GO:0019752,carboxylic acid metabolic process|GO:0044249,cellular biosynthetic process|GO:0009108,coenzyme biosynthetic process|GO:0044281,small molecule metabolic process|GO:0072350,tricarboxylic acid metabolic process|GO:0044699,single-organism process|GO:1901576,organic substance biosynthetic process|GO:0044710,single-o…	GO:0005737,cytoplasm|GO:0043232,intracellular non-membrane-bounded organelle|GO:0005811,lipid particle|GO:0044464,cell part|GO:0005623,cell|GO:0005622,intracellular|GO:0043229,intracellular organelle|GO:0043228,non-membrane-bounded organelle|GO:0044424,intracellular part|GO:0043226,organelle|GO:0043234,protein complex|GO:0032991,macromolecular complex|GO:0005829,cytosol|GO:0044444,cytoplasmic par…	GO:0035639,purine ribonucleoside triphosphate binding|GO:0003878,ATP citrate synthase activity|GO:0005488,binding|GO:0043167,ion binding|GO:1901363,heterocyclic compound binding|GO:0001883,purine nucleoside binding|GO:0001882,nucleoside binding|GO:0046912,transferase activity, transferring acyl groups, acyl groups converted into alkyl on transfer|GO:0016829,lyase activity|GO:0000166,nucleotide bi…	dme01100,Metabolic pathways|dme00020,Citrate cycle (TCA cycle)	KOG1254	ATP-citrate lyase
A0A0P4W5W2	Uncharacterized protein OS=Scylla olivacea OX=85551 PE=4 SV=1 - [A0A0P4W5W2_9EUCA]	77.9868	13.27	1	2	2	8	113	12.2856	8.104	1.04112	GO:0044238,primary metabolic process|GO:0044262,cellular carbohydrate metabolic process|GO:0016310,phosphorylation|GO:0009987,cellular process|GO:0044237,cellular metabolic process|GO:0046835,carbohydrate phosphorylation|GO:0071704,organic substance metabolic process|GO:0006796,phosphate-containing compound metabolic process|GO:0008152,metabolic process|GO:0006793,phosphorus metabolic process|GO:…	GO:0005737,cytoplasm|GO:0044464,cell part|GO:0005623,cell|GO:0005622,intracellular|GO:0044424,intracellular part	GO:0019200,carbohydrate kinase activity|GO:0016773,phosphotransferase activity, alcohol group as acceptor|GO:0008865,fructokinase activity|GO:0016301,kinase activity|GO:0004396,hexokinase activity|GO:0003824,catalytic activity|GO:0016740,transferase activity|GO:0004454,ketohexokinase activity|GO:0016772,transferase activity, transferring phosphorus-containing groups	dme00051,Fructose and mannose metabolism|dme01100,Metabolic pathways	KOG2947	Carbohydrate kinase
A0A0P4W600	Uncharacterized protein OS=Scylla olivacea OX=85551 PE=4 SV=1 - [A0A0P4W600_9EUCA]	0	7.49	2	1	1	3	267	30.5857	6.29053	0.797245					KOG4261	Talin
A0A0P4W606	Uncharacterized protein OS=Scylla olivacea OX=85551 PE=4 SV=1 - [A0A0P4W606_9EUCA]	0	4.03	1	1	1	1	149	17.1525	7.32764	0.941731	GO:0033044,regulation of chromosome organization|GO:0080090,regulation of primary metabolic process|GO:0019222,regulation of metabolic process|GO:1901362,organic cyclic compound biosynthetic process|GO:0071840,cellular component organization or biogenesis|GO:0010605,negative regulation of macromolecule metabolic process|GO:0010604,positive regulation of macromolecule metabolic process|GO:0040029,…	GO:0032991,macromolecular complex|GO:0043231,intracellular membrane-bounded organelle|GO:0043232,intracellular non-membrane-bounded organelle|GO:0043227,membrane-bounded organelle|GO:0005634,nucleus|GO:0044464,cell part|GO:0005700,polytene chromosome|GO:0005622,intracellular|GO:0044446,intracellular organelle part|GO:0043229,intracellular organelle|GO:0043228,non-membrane-bounded organelle|GO:000…	GO:0043565,sequence-specific DNA binding|GO:0043566,structure-specific DNA binding|GO:0046872,metal ion binding|GO:0005515,protein binding|GO:0043169,cation binding|GO:0097159,organic cyclic compound binding|GO:0043167,ion binding|GO:0031490,chromatin DNA binding|GO:0044877,macromolecular complex binding|GO:0005488,binding|GO:0003676,nucleic acid binding|GO:0003677,DNA binding|GO:0003682,chromati…		KOG0717	Molecular chaperone (DnaJ superfamily)
A0A0P4W613	Uncharacterized protein OS=Scylla olivacea OX=85551 PE=4 SV=1 - [A0A0P4W613_9EUCA]	0	3.53	2	1	1	1	822	88.0615	5.8208	1.28377	GO:0019220,regulation of phosphate metabolic process|GO:0080090,regulation of primary metabolic process|GO:0019222,regulation of metabolic process|GO:0048584,positive regulation of response to stimulus|GO:0048583,regulation of response to stimulus|GO:0032147,activation of protein kinase activity|GO:0048066,developmental pigmentation|GO:0048067,cuticle pigmentation|GO:0007165,signal transduction|G…	GO:0044464,cell part|GO:0005623,cell|GO:0005622,intracellular|GO:0097458,neuron part|GO:0043005,neuron projection|GO:0030424,axon|GO:0042995,cell projection|GO:0005737,cytoplasm|GO:0044424,intracellular part	GO:0035639,purine ribonucleoside triphosphate binding|GO:0060089,molecular transducer activity|GO:0005488,binding|GO:0004871,signal transducer activity|GO:0008545,JUN kinase kinase activity|GO:0043167,ion binding|GO:0004697,protein kinase C activity|GO:1901363,heterocyclic compound binding|GO:0001883,purine nucleoside binding|GO:0001882,nucleoside binding|GO:0043168,anion binding|GO:0005057,signa…	dme04013,MAPK signaling pathway - fly
A0A0P4W614	Uncharacterized protein OS=Scylla olivacea OX=85551 PE=4 SV=1 - [A0A0P4W614_9EUCA]	0	1.31	1	1	1	2	915	103.068	6.20166	0.970949	GO:0034446,substrate adhesion-dependent cell spreading|GO:0048584,positive regulation of response to stimulus|GO:0048583,regulation of response to stimulus|GO:0031349,positive regulation of defense response|GO:0072359,circulatory system development|GO:0072358,cardiovascular system development|GO:0031347,regulation of defense response|GO:0043207,response to external biotic stimulus|GO:0048869,cell…	GO:0005605,basal lamina|GO:0005604,basement membrane|GO:0044421,extracellular region part|GO:0044464,cell part|GO:0005623,cell|GO:0031012,extracellular matrix|GO:0005576,extracellular region|GO:0012505,endomembrane system|GO:0044420,extracellular matrix component|GO:0005578,proteinaceous extracellular matrix		dme04512,ECM-receptor interaction	KOG0994	Extracellular matrix glycoprotein Laminin subunit beta
A0A0P4W641	Uncharacterized protein OS=Scylla olivacea OX=85551 PE=4 SV=1 - [A0A0P4W641_9EUCA]	54.0748	9.59	1	1	1	2	146	16.3084	6.53662	1.02479	GO:0031110,regulation of microtubule polymerization or depolymerization|GO:0031111,negative regulation of microtubule polymerization or depolymerization|GO:0031114,regulation of microtubule depolymerization|GO:0048589,developmental growth|GO:0008582,regulation of synaptic growth at neuromuscular junction|GO:0048468,cell development|GO:0030721,spectrosome organization|GO:0008064,regulation of acti…	GO:0098590,plasma membrane region|GO:0016020,membrane|GO:0015629,actin cytoskeleton|GO:0030424,axon|GO:0031594,neuromuscular junction|GO:0043229,intracellular organelle|GO:0043228,non-membrane-bounded organelle|GO:0045202,synapse|GO:0045169,fusome|GO:0043226,organelle|GO:0005856,cytoskeleton|GO:0045170,spectrosome|GO:0098805,whole membrane|GO:0005811,lipid particle|GO:0097458,neuron part|GO:00444…	GO:0005200,structural constituent of cytoskeleton|GO:0005488,binding|GO:0043167,ion binding|GO:0030506,ankyrin binding|GO:0043168,anion binding|GO:1902936,phosphatidylinositol bisphosphate binding|GO:0005543,phospholipid binding|GO:0005546,phosphatidylinositol-4,5-bisphosphate binding|GO:0005198,structural molecule activity|GO:0003779,actin binding|GO:0032403,protein complex binding|GO:0015631,tu…		KOG0517	Beta-spectrin
A0A0P4W664	Uncharacterized protein OS=Scylla olivacea OX=85551 PE=4 SV=1 - [A0A0P4W664_9EUCA]	0	0.75	1	1	1	1	2268	257.191	6.3667	1.17318	GO:0007160,cell-matrix adhesion|GO:0007155,cell adhesion|GO:0031589,cell-substrate adhesion|GO:0022610,biological adhesion	GO:0005604,basement membrane|GO:0005578,proteinaceous extracellular matrix|GO:0005576,extracellular region|GO:0031012,extracellular matrix|GO:0044420,extracellular matrix component|GO:0044421,extracellular region part|GO:0016021,integral component of membrane|GO:0016020,membrane|GO:0044425,membrane part|GO:0031224,intrinsic component of membrane	GO:0043169,cation binding|GO:0043167,ion binding|GO:0005488,binding|GO:0046872,metal ion binding|GO:0005509,calcium ion binding		KOG1214	Nidogen and related basement membrane protein proteins
A0A0P4W667	Uncharacterized protein OS=Scylla olivacea OX=85551 PE=3 SV=1 - [A0A0P4W667_9EUCA]	46.7	2.76	7	1	1	1	362	40.5865	6.26514	1.10807					KOG3148	Glucosamine-6-phosphate isomerase
A0A0P4W689	Sorting nexin OS=Scylla olivacea OX=85551 PE=3 SV=1 - [A0A0P4W689_9EUCA]	34.84	2.72	2	1	1	2	405	46.5207	6.25244	1.02163	GO:0044267,cellular protein metabolic process|GO:0051604,protein maturation|GO:1901564,organonitrogen compound metabolic process|GO:0043603,cellular amide metabolic process|GO:0044260,cellular macromolecule metabolic process|GO:0044238,primary metabolic process|GO:0019538,protein metabolic process|GO:0009987,cellular process|GO:0010467,gene expression|GO:0044237,cellular metabolic process|GO:0006…	GO:0005787,signal peptidase complex|GO:0005783,endoplasmic reticulum|GO:0005789,endoplasmic reticulum membrane|GO:0042175,nuclear outer membrane-endoplasmic reticulum membrane network|GO:0043229,intracellular organelle|GO:0043227,membrane-bounded organelle|GO:0043226,organelle|GO:0031224,intrinsic component of membrane|GO:0005737,cytoplasm|GO:0031090,organelle membrane|GO:0016021,integral compone…	GO:0016787,hydrolase activity|GO:0017171,serine hydrolase activity|GO:0003824,catalytic activity|GO:0070011,peptidase activity, acting on L-amino acid peptides|GO:0008233,peptidase activity|GO:0008236,serine-type peptidase activity	dme03060,Protein export	KOG3342	Signal peptidase I
A0A0P4W692	Uncharacterized protein OS=Scylla olivacea OX=85551 PE=4 SV=1 - [A0A0P4W692_9EUCA]	0	0.97	2	1	1	3	721	78.3783	7.48877	1.15217	GO:0009893,positive regulation of metabolic process|GO:0019222,regulation of metabolic process|GO:0023052,signaling|GO:0007165,signal transduction|GO:0035556,intracellular signal transduction|GO:0043087,regulation of GTPase activity|GO:0050789,regulation of biological process|GO:0044699,single-organism process|GO:0051716,cellular response to stimulus|GO:0043547,positive regulation of GTPase activ…	GO:0005737,cytoplasm|GO:0070161,anchoring junction|GO:0044464,cell part|GO:0005623,cell|GO:0005622,intracellular|GO:0005912,adherens junction|GO:0044424,intracellular part|GO:0030054,cell junction|GO:0045177,apical part of cell|GO:0016020,membrane|GO:0043231,intracellular membrane-bounded organelle|GO:0005634,nucleus|GO:0043229,intracellular organelle|GO:0071944,cell periphery|GO:0005886,plasma m…	GO:0043168,anion binding|GO:0035091,phosphatidylinositol binding|GO:0030234,enzyme regulator activity|GO:0005543,phospholipid binding|GO:0005096,GTPase activator activity|GO:0008289,lipid binding|GO:0043167,ion binding|GO:0030695,GTPase regulator activity|GO:0008047,enzyme activator activity|GO:1901981,phosphatidylinositol phosphate binding|GO:0098772,molecular function regulator|GO:0060589,nucle…	dme04144,Endocytosis	KOG3758	Uncharacterized conserved protein
A0A0P4W6B5	Uncharacterized protein OS=Scylla olivacea OX=85551 PE=4 SV=1 - [A0A0P4W6B5_9EUCA]	0	1.39	1	1	1	1	719	79.7533	6.25244	1.07765	GO:0080090,regulation of primary metabolic process|GO:0019222,regulation of metabolic process|GO:0000086,G2/M transition of mitotic cell cycle|GO:1901362,organic cyclic compound biosynthetic process|GO:1901360,organic cyclic compound metabolic process|GO:1901361,organic cyclic compound catabolic process|GO:0051716,cellular response to stimulus|GO:0010605,negative regulation of macromolecule metab…	GO:0043234,protein complex|GO:0005737,cytoplasm|GO:0032991,macromolecular complex|GO:0043231,intracellular membrane-bounded organelle|GO:0005634,nucleus|GO:0044464,cell part|GO:0043229,intracellular organelle|GO:0005623,cell|GO:0005622,intracellular|GO:0030014,CCR4-NOT complex|GO:0044424,intracellular part|GO:0043227,membrane-bounded organelle|GO:0043226,organelle|GO:0035770,ribonucleoprotein gra…	GO:0005488,binding|GO:0005515,protein binding|GO:0016787,hydrolase activity|GO:0008408,3'-5' exonuclease activity|GO:0016796,exonuclease activity, active with either ribo- or deoxyribonucleic acids and producing 5'-phosphomonoesters|GO:0004540,ribonuclease activity|GO:0004518,nuclease activity|GO:0004527,exonuclease activity|GO:0004535,poly(A)-specific ribonuclease activity|GO:0004532,exoribonucl…	dme03018,RNA degradation	KOG2151	Predicted transcriptional regulator
A0A0P4W6F5	Uncharacterized protein OS=Scylla olivacea OX=85551 PE=3 SV=1 - [A0A0P4W6F5_9EUCA]	3279.24	54.55	1	0	22	335	253	29.2839	4.81787	1.04					KOG0417	Ubiquitin-protein ligase
A0A0P4W6G2	Uncharacterized protein OS=Scylla olivacea OX=85551 PE=4 SV=1 - [A0A0P4W6G2_9EUCA]	37.16	7.33	1	2	2	2	382	43.4879	5.05908	0.93144	GO:0006909,phagocytosis|GO:0009893,positive regulation of metabolic process|GO:0019222,regulation of metabolic process|GO:0006810,transport|GO:0009653,anatomical structure morphogenesis|GO:0043087,regulation of GTPase activity|GO:0050789,regulation of biological process|GO:0044699,single-organism process|GO:0000902,cell morphogenesis|GO:0051345,positive regulation of hydrolase activity|GO:0048869…	GO:0016020,membrane	GO:0043168,anion binding|GO:0030234,enzyme regulator activity|GO:0005543,phospholipid binding|GO:0005096,GTPase activator activity|GO:0008289,lipid binding|GO:0043167,ion binding|GO:0030695,GTPase regulator activity|GO:0008047,enzyme activator activity|GO:0098772,molecular function regulator|GO:0060589,nucleoside-triphosphatase regulator activity|GO:0005488,binding|GO:0043169,cation binding|GO:00…	dme04144,Endocytosis	KOG3723	PH domain protein Melted
A0A0P4W6H1	Uncharacterized protein OS=Scylla olivacea OX=85551 PE=4 SV=1 - [A0A0P4W6H1_9EUCA]	15.1	2.06	1	1	1	4	388	44.985	6.11279	0.993409	GO:0022607,cellular component assembly|GO:0031032,actomyosin structure organization|GO:0022603,regulation of anatomical structure morphogenesis|GO:0030154,cell differentiation|GO:0048468,cell development|GO:0055002,striated muscle cell development|GO:0030036,actin cytoskeleton organization|GO:0010927,cellular component assembly involved in morphogenesis|GO:0014706,striated muscle tissue developme…	GO:0015629,actin cytoskeleton|GO:0030016,myofibril|GO:0030017,sarcomere|GO:0043229,intracellular organelle|GO:0043228,non-membrane-bounded organelle|GO:0043227,membrane-bounded organelle|GO:0043226,organelle|GO:0030018,Z disc|GO:0005856,cytoskeleton|GO:0005634,nucleus|GO:0031674,I band|GO:0005737,cytoplasm|GO:0044424,intracellular part|GO:0043231,intracellular membrane-bounded organelle|GO:004323…	GO:0043169,cation binding|GO:0046914,transition metal ion binding|GO:0005198,structural molecule activity|GO:0043167,ion binding|GO:0008307,structural constituent of muscle|GO:0008270,zinc ion binding|GO:0046872,metal ion binding|GO:0005488,binding		KOG1700	Regulatory protein MLP and related LIM proteins
A0A0P4W6H6	Uncharacterized protein OS=Scylla olivacea OX=85551 PE=4 SV=1 - [A0A0P4W6H6_9EUCA]	0	7.3	1	2	2	2	233	26.8698	7.44482	0.994047
A0A0P4W6J8	Uncharacterized protein OS=Scylla olivacea OX=85551 PE=4 SV=1 - [A0A0P4W6J8_9EUCA]	0	1.23	2	1	1	1	897	96.4383	8.07471	1.06335	GO:0071103,DNA conformation change|GO:0022607,cellular component assembly|GO:0036388,pre-replicative complex assembly|GO:0044699,single-organism process|GO:0030154,cell differentiation|GO:0006807,nitrogen compound metabolic process|GO:0030261,chromosome condensation|GO:0044249,cellular biosynthetic process|GO:0034641,cellular nitrogen compound metabolic process|GO:0006270,DNA replication initiati…	GO:0036387,pre-replicative complex|GO:0031974,membrane-enclosed lumen|GO:0043229,intracellular organelle|GO:0043227,membrane-bounded organelle|GO:0043226,organelle|GO:0042555,MCM complex|GO:0031981,nuclear lumen|GO:0005634,nucleus|GO:0005654,nucleoplasm|GO:0005656,nuclear pre-replicative complex|GO:0044451,nucleoplasm part|GO:0043234,protein complex|GO:0032991,macromolecular complex|GO:0043231,in…	GO:0035639,purine ribonucleoside triphosphate binding|GO:0044877,macromolecular complex binding|GO:0005488,binding|GO:0003676,nucleic acid binding|GO:0003677,DNA binding|GO:0003678,DNA helicase activity|GO:0043167,ion binding|GO:1901363,heterocyclic compound binding|GO:0001883,purine nucleoside binding|GO:0001882,nucleoside binding|GO:0043168,anion binding|GO:0043169,cation binding|GO:0000166,nuc…	dme03030,DNA replication	KOG2195	Transferrin receptor and related proteins containing the protease-associated (PA) domain
A0A0P4W6L4	Uncharacterized protein OS=Scylla olivacea OX=85551 PE=4 SV=1 - [A0A0P4W6L4_9EUCA]	0	1.85	2	1	1	1	325	37.528	7.92822	1.07566	GO:0009141,nucleoside triphosphate metabolic process|GO:0009144,purine nucleoside triphosphate metabolic process|GO:0009167,purine ribonucleoside monophosphate metabolic process|GO:0034641,cellular nitrogen compound metabolic process|GO:0006807,nitrogen compound metabolic process|GO:0044281,small molecule metabolic process|GO:0009161,ribonucleoside monophosphate metabolic process|GO:0009123,nucle…	GO:0044464,cell part|GO:1990204,oxidoreductase complex|GO:0043229,intracellular organelle|GO:0043227,membrane-bounded organelle|GO:0043226,organelle|GO:0005737,cytoplasm|GO:0031090,organelle membrane|GO:0098796,membrane protein complex|GO:0016020,membrane|GO:0098803,respiratory chain complex|GO:0044444,cytoplasmic part|GO:0005739,mitochondrion|GO:0098800,inner mitochondrial membrane protein compl…	GO:0003824,catalytic activity|GO:0016491,oxidoreductase activity|GO:0003954,NADH dehydrogenase activity|GO:0016651,oxidoreductase activity, acting on NAD(P)H	dme00190,Oxidative phosphorylation|dme01100,Metabolic pathways	KOG3300	NADH:ubiquinone oxidoreductase, B16.6 subunit/cell death-regulatory protein
A0A0P4W6Q9	Uncharacterized protein OS=Scylla olivacea OX=85551 PE=4 SV=1 - [A0A0P4W6Q9_9EUCA]	0	9	1	1	1	1	100	11.3031	9.33447	0.725563	GO:0006810,transport|GO:0015718,monocarboxylic acid transport|GO:0015849,organic acid transport|GO:0006811,ion transport|GO:0009987,cellular process|GO:0015711,organic anion transport|GO:0051179,localization|GO:0044765,single-organism transport|GO:0034220,ion transmembrane transport|GO:0006820,anion transport|GO:0044763,single-organism cellular process|GO:0044699,single-organism process|GO:007170…	GO:0044425,membrane part|GO:0016021,integral component of membrane|GO:0016020,membrane|GO:0031224,intrinsic component of membrane	GO:0022891,substrate-specific transmembrane transporter activity|GO:0022892,substrate-specific transporter activity|GO:0005342,organic acid transmembrane transporter activity|GO:0008514,organic anion transmembrane transporter activity|GO:0008028,monocarboxylic acid transmembrane transporter activity|GO:0005215,transporter activity|GO:0008509,anion transmembrane transporter activity|GO:0015075,ion…		KOG2504	Monocarboxylate transporter
A0A0P4W6R0	Uncharacterized protein OS=Scylla olivacea OX=85551 PE=4 SV=1 - [A0A0P4W6R0_9EUCA]	17.24	3.96	3	2	3	4	505	55.99	7.21045	0.931147	GO:0008104,protein localization|GO:0019222,regulation of metabolic process|GO:0051047,positive regulation of secretion|GO:0051049,regulation of transport|GO:0048583,regulation of response to stimulus|GO:0061535,glutamate secretion, neurotransmission|GO:0061024,membrane organization|GO:0006820,anion transport|GO:0007165,signal transduction|GO:0051641,cellular localization|GO:0071840,cellular compo…	GO:0043234,protein complex|GO:0005737,cytoplasm|GO:0031984,organelle subcompartment|GO:0032991,macromolecular complex|GO:0005783,endoplasmic reticulum|GO:0044444,cytoplasmic part|GO:0044464,cell part|GO:0043229,intracellular organelle|GO:0005623,cell|GO:0043231,intracellular membrane-bounded organelle|GO:0044446,intracellular organelle part|GO:0044432,endoplasmic reticulum part|GO:0098827,endopla…	GO:0031267,small GTPase binding|GO:0030234,enzyme regulator activity|GO:0005096,GTPase activator activity|GO:0017137,Rab GTPase binding|GO:0019899,enzyme binding|GO:0017016,Ras GTPase binding|GO:0030695,GTPase regulator activity|GO:0051020,GTPase binding|GO:0008047,enzyme activator activity|GO:0005515,protein binding|GO:0098772,molecular function regulator|GO:0060589,nucleoside-triphosphatase reg…
A0A0P4W6R7	Uncharacterized protein OS=Scylla olivacea OX=85551 PE=4 SV=1 - [A0A0P4W6R7_9EUCA]	0	0.36	1	1	2	2	2767	314.877	5.50342	1.04427	GO:0032502,developmental process|GO:0044707,single-multicellular organism process|GO:0030030,cell projection organization|GO:0030154,cell differentiation|GO:0048468,cell development|GO:0006928,movement of cell or subcellular component|GO:0031175,neuron projection development|GO:0007411,axon guidance|GO:0009653,anatomical structure morphogenesis|GO:0007275,multicellular organism development|GO:004…	GO:0031248,protein acetyltransferase complex|GO:0031974,membrane-enclosed lumen|GO:0043229,intracellular organelle|GO:0005623,cell|GO:0043227,membrane-bounded organelle|GO:0043226,organelle|GO:0000123,histone acetyltransferase complex|GO:0005634,nucleus|GO:0005654,nucleoplasm|GO:0044451,nucleoplasm part|GO:1902493,acetyltransferase complex|GO:1902494,catalytic complex|GO:1990234,transferase compl…	GO:0043169,cation binding|GO:0046914,transition metal ion binding|GO:0043167,ion binding|GO:0005488,binding|GO:0046872,metal ion binding|GO:0008270,zinc ion binding|GO:0016410,N-acyltransferase activity|GO:0008080,N-acetyltransferase activity|GO:0097159,organic cyclic compound binding|GO:0004402,histone acetyltransferase activity|GO:0043994,histone acetyltransferase activity (H3-K23 specific)|GO:…		KOG0955	PHD finger protein BR140/LIN-49
A0A0P4W6V6	Uncharacterized protein OS=Scylla olivacea OX=85551 PE=3 SV=1 - [A0A0P4W6V6_9EUCA]	34.58	1.79	1	1	1	1	726	80.137	7.97217	0.945929	GO:0042221,response to chemical|GO:0050896,response to stimulus|GO:0010035,response to inorganic substance|GO:0010038,response to metal ion		GO:0043169,cation binding|GO:0005507,copper ion binding|GO:0046914,transition metal ion binding|GO:0043167,ion binding|GO:0005488,binding|GO:0046872,metal ion binding		KOG3338	Divalent cation tolerance-related protein
A0A0P4W6V9	Uncharacterized protein OS=Scylla olivacea OX=85551 PE=3 SV=1 - [A0A0P4W6V9_9EUCA]	89.6024	12.44	3	22	22	25	1969	228.298	5.5542	1.04147	GO:0006633,fatty acid biosynthetic process|GO:0006631,fatty acid metabolic process|GO:0044238,primary metabolic process|GO:0006639,acylglycerol metabolic process|GO:0006638,neutral lipid metabolic process|GO:0019752,carboxylic acid metabolic process|GO:0043436,oxoacid metabolic process|GO:0044281,small molecule metabolic process|GO:0070887,cellular response to chemical stimulus|GO:0044283,small m…	GO:0005737,cytoplasm|GO:0043232,intracellular non-membrane-bounded organelle|GO:0005811,lipid particle|GO:0044464,cell part|GO:0005623,cell|GO:0005622,intracellular|GO:0043229,intracellular organelle|GO:0043228,non-membrane-bounded organelle|GO:0044424,intracellular part|GO:0043226,organelle	GO:0035639,purine ribonucleoside triphosphate binding|GO:0016885,ligase activity, forming carbon-carbon bonds|GO:0005488,binding|GO:0043167,ion binding|GO:1901363,heterocyclic compound binding|GO:1901265,nucleoside phosphate binding|GO:0001882,nucleoside binding|GO:0043168,anion binding|GO:0043169,cation binding|GO:0000166,nucleotide binding|GO:0016879,ligase activity, forming carbon-nitrogen bon…	dme00640,Propanoate metabolism|dme00061,Fatty acid biosynthesis|dme00620,Pyruvate metabolism|dme01100,Metabolic pathways|dme01212,Fatty acid metabolism	KOG0368	Acetyl-CoA carboxylase
A0A0P4W6W3	Uncharacterized protein OS=Scylla olivacea OX=85551 PE=3 SV=1 - [A0A0P4W6W3_9EUCA]	43.6279	4.77	1	2	2	3	398	41.0853	7.50342	1.01804
A0A0P4W712	Uncharacterized protein OS=Scylla olivacea OX=85551 PE=3 SV=1 - [A0A0P4W712_9EUCA]	0	0.78	1	1	1	1	767	86.9026	7.31299	0.976963	GO:0060570,negative regulation of peptide hormone processing|GO:0080090,regulation of primary metabolic process|GO:0019222,regulation of metabolic process|GO:0031324,negative regulation of cellular metabolic process|GO:0031323,regulation of cellular metabolic process|GO:0008152,metabolic process|GO:0016485,protein processing|GO:0010629,negative regulation of gene expression|GO:0006807,nitrogen co…	GO:0005576,extracellular region|GO:0005615,extracellular space|GO:0044421,extracellular region part	GO:0004866,endopeptidase inhibitor activity|GO:0061135,endopeptidase regulator activity|GO:0061134,peptidase regulator activity|GO:0030414,peptidase inhibitor activity|GO:0004867,serine-type endopeptidase inhibitor activity|GO:0004869,cysteine-type endopeptidase inhibitor activity|GO:0004857,enzyme inhibitor activity|GO:0098772,molecular function regulator|GO:0030234,enzyme regulator activity		KOG2392	Serpin
A0A0P4W727	Uncharacterized protein OS=Scylla olivacea OX=85551 PE=4 SV=1 - [A0A0P4W727_9EUCA]	0	1.66	1	1	1	1	603	64.1223	5.43994	1.02658
A0A0P4W753	Uncharacterized protein OS=Scylla olivacea OX=85551 PE=4 SV=1 - [A0A0P4W753_9EUCA]	0	3.79	1	1	1	1	369	41.3931	4.85596	1.04299	GO:0008104,protein localization|GO:0051234,establishment of localization|GO:0060341,regulation of cellular localization|GO:0051047,positive regulation of secretion|GO:0051049,regulation of transport|GO:0023051,regulation of signaling|GO:0023056,positive regulation of signaling|GO:0032940,secretion by cell|GO:0023052,signaling|GO:0007165,signal transduction|GO:0007166,cell surface receptor signali…	GO:0043234,protein complex|GO:0005737,cytoplasm|GO:0032991,macromolecular complex|GO:0043231,intracellular membrane-bounded organelle|GO:0098796,membrane protein complex|GO:0005768,endosome|GO:0016020,membrane|GO:0044464,cell part|GO:0044444,cytoplasmic part|GO:0005623,cell|GO:0019898,extrinsic component of membrane|GO:0030904,retromer complex|GO:0030905,retromer, tubulation complex|GO:0043229,in…	GO:0008565,protein transporter activity|GO:0043168,anion binding|GO:0022892,substrate-specific transporter activity|GO:0035091,phosphatidylinositol binding|GO:0005215,transporter activity|GO:0005543,phospholipid binding|GO:0032266,phosphatidylinositol-3-phosphate binding|GO:0043167,ion binding|GO:0005488,binding|GO:0008289,lipid binding|GO:1901981,phosphatidylinositol phosphate binding|GO:0015197…	dme04144,Endocytosis	KOG1660	Sorting nexin SNX6/TFAF2, contains PX domain
A0A0P4W759	Uncharacterized protein OS=Scylla olivacea OX=85551 PE=4 SV=1 - [A0A0P4W759_9EUCA]	0	0.59	1	1	1	1	2043	232.747	7.84033	1.02311	GO:0044238,primary metabolic process|GO:0090304,nucleic acid metabolic process|GO:0090305,nucleic acid phosphodiester bond hydrolysis|GO:0034641,cellular nitrogen compound metabolic process|GO:0006807,nitrogen compound metabolic process|GO:1901360,organic cyclic compound metabolic process|GO:1901361,organic cyclic compound catabolic process|GO:0006139,nucleobase-containing compound metabolic proc…		GO:0016787,hydrolase activity|GO:0008408,3'-5' exonuclease activity|GO:0016796,exonuclease activity, active with either ribo- or deoxyribonucleic acids and producing 5'-phosphomonoesters|GO:0004540,ribonuclease activity|GO:0004518,nuclease activity|GO:0016772,transferase activity, transferring phosphorus-containing groups|GO:0004527,exonuclease activity|GO:0004654,polyribonucleotide nucleotidyltr…	dme00230,Purine metabolism|dme00240,Pyrimidine metabolism|dme03018,RNA degradation	KOG1067	Predicted RNA-binding polyribonucleotide nucleotidyltransferase
A0A0P4W760	Uncharacterized protein OS=Scylla olivacea OX=85551 PE=4 SV=1 - [A0A0P4W760_9EUCA]	0	0.75	1	2	2	2	1610	183.357	6.65381	1.04536	GO:0016322,neuron remodeling|GO:0019220,regulation of phosphate metabolic process|GO:0080090,regulation of primary metabolic process|GO:0019222,regulation of metabolic process|GO:0060429,epithelium development|GO:0048585,negative regulation of response to stimulus|GO:0048584,positive regulation of response to stimulus|GO:0048583,regulation of response to stimulus|GO:0048469,cell maturation|GO:000…	GO:0008021,synaptic vesicle|GO:0043229,intracellular organelle|GO:0071944,cell periphery|GO:0045202,synapse|GO:0043227,membrane-bounded organelle|GO:0043226,organelle|GO:0005737,cytoplasm|GO:0031982,vesicle|GO:0016023,cytoplasmic, membrane-bounded vesicle|GO:0031410,cytoplasmic vesicle|GO:0005770,late endosome|GO:0033565,ESCRT-0 complex|GO:0031988,membrane-bounded vesicle|GO:0097458,neuron part|G…	GO:0043169,cation binding|GO:0032182,ubiquitin-like protein binding|GO:0043167,ion binding|GO:0043130,ubiquitin binding|GO:0005488,binding|GO:0005515,protein binding|GO:0046872,metal ion binding	dme04145,Phagosome|dme04144,Endocytosis	KOG1818	Membrane trafficking and cell signaling protein HRS, contains VHS and FYVE domains
A0A0P4W765	Uncharacterized protein OS=Scylla olivacea OX=85551 PE=4 SV=1 - [A0A0P4W765_9EUCA]	0	6.06	1	1	1	2	132	14.9947	6.04932	1.00011
A0A0P4W769	Uncharacterized protein OS=Scylla olivacea OX=85551 PE=4 SV=1 - [A0A0P4W769_9EUCA]	0	2.8	1	1	1	1	357	42.1535	7.34229	0.995904	GO:0042221,response to chemical|GO:0009894,regulation of catabolic process|GO:0008152,metabolic process|GO:0019222,regulation of metabolic process|GO:0050896,response to stimulus|GO:0048584,positive regulation of response to stimulus|GO:0031323,regulation of cellular metabolic process|GO:0009991,response to extracellular stimulus|GO:0071229,cellular response to acid chemical|GO:0023056,positive r…	GO:0000323,lytic vacuole|GO:0034448,EGO complex|GO:0043229,intracellular organelle|GO:0043227,membrane-bounded organelle|GO:0043226,organelle|GO:0005737,cytoplasm|GO:0044446,intracellular organelle part|GO:0031090,organelle membrane|GO:0005773,vacuole|GO:0098805,whole membrane|GO:0016020,membrane|GO:0005774,vacuolar membrane|GO:0044437,vacuolar part|GO:0098588,bounding membrane of organelle|GO:19…	GO:0035639,purine ribonucleoside triphosphate binding|GO:0005488,binding|GO:0043167,ion binding|GO:1901363,heterocyclic compound binding|GO:1901265,nucleoside phosphate binding|GO:0001882,nucleoside binding|GO:0043168,anion binding|GO:0016462,pyrophosphatase activity|GO:0000166,nucleotide binding|GO:0032561,guanyl ribonucleotide binding|GO:0001883,purine nucleoside binding|GO:0032549,ribonucleosi…	dme04150,mTOR signaling pathway	KOG3887	Predicted small GTPase involved in nuclear protein import
A0A0P4W770	Uncharacterized protein OS=Scylla olivacea OX=85551 PE=4 SV=1 - [A0A0P4W770_9EUCA]	0	2.01	2	1	1	1	546	61.275	7.62061	1.00244	GO:0022607,cellular component assembly|GO:0009893,positive regulation of metabolic process|GO:0019222,regulation of metabolic process|GO:0055001,muscle cell development|GO:0043933,macromolecular complex subunit organization|GO:0016310,phosphorylation|GO:0006793,phosphorus metabolic process|GO:0035023,regulation of Rho protein signal transduction|GO:0048583,regulation of response to stimulus|GO:00…	GO:0005737,cytoplasm|GO:0031430,M band|GO:0043232,intracellular non-membrane-bounded organelle|GO:0031672,A band|GO:0044464,cell part|GO:0044444,cytoplasmic part|GO:0005623,cell|GO:0005622,intracellular|GO:0030016,myofibril|GO:0030017,sarcomere|GO:0043229,intracellular organelle|GO:0043228,non-membrane-bounded organelle|GO:0043292,contractile fiber|GO:0044424,intracellular part|GO:0043226,organel…	GO:0005089,Rho guanyl-nucleotide exchange factor activity|GO:0005088,Ras guanyl-nucleotide exchange factor activity|GO:0035639,purine ribonucleoside triphosphate binding|GO:0005085,guanyl-nucleotide exchange factor activity|GO:0004672,protein kinase activity|GO:0098772,molecular function regulator|GO:1901363,heterocyclic compound binding|GO:0001883,purine nucleoside binding|GO:0001882,nucleoside …		KOG0032	Ca2ﷆꖚ蝮阩dependent protein kinase, EF-Hand protein superfamily
A0A0P4W7B5	Uncharacterized protein OS=Scylla olivacea OX=85551 PE=3 SV=1 - [A0A0P4W7B5_9EUCA]	14.25	3.41	1	2	2	2	469	52.7728	6.75635	0.943735	GO:0008589,regulation of smoothened signaling pathway|GO:0044238,primary metabolic process|GO:0008103,oocyte microtubule cytoskeleton polarization|GO:0080090,regulation of primary metabolic process|GO:0019222,regulation of metabolic process|GO:0007476,imaginal disc-derived wing morphogenesis|GO:0048585,negative regulation of response to stimulus|GO:0007615,anesthesia-resistant memory|GO:0007612,l…	GO:0030425,dendrite|GO:0071944,cell periphery|GO:0005737,cytoplasm|GO:1902911,protein kinase complex|GO:0016020,membrane|GO:0097458,neuron part|GO:0043005,neuron projection|GO:1902494,catalytic complex|GO:0061695,transferase complex, transferring phosphorus-containing groups|GO:0044297,cell body|GO:1902554,serine/threonine protein kinase complex|GO:0036477,somatodendritic compartment|GO:1990234,t…	GO:0035639,purine ribonucleoside triphosphate binding|GO:0004672,protein kinase activity|GO:0004691,cAMP-dependent protein kinase activity|GO:0004690,cyclic nucleotide-dependent protein kinase activity|GO:1901363,heterocyclic compound binding|GO:1901265,nucleoside phosphate binding|GO:0001882,nucleoside binding|GO:0043168,anion binding|GO:0000166,nucleotide binding|GO:0004674,protein serine/threo…	dme04341,Hedgehog signaling pathway - fly|dme04310,Wnt signaling pathway|dme04213,Longevity regulating pathway - multiple species	KOG0616	cAMP-dependent protein kinase catalytic subunit (PKA)
A0A0P4W7D9	Uncharacterized protein OS=Scylla olivacea OX=85551 PE=4 SV=1 - [A0A0P4W7D9_9EUCA]	0	14.14	1	1	1	1	99	11.0165	5.16064	1.17355	GO:0080090,regulation of primary metabolic process|GO:0019222,regulation of metabolic process|GO:0048468,cell development|GO:0016358,dendrite development|GO:1901362,organic cyclic compound biosynthetic process|GO:0071840,cellular component organization or biogenesis|GO:0010605,negative regulation of macromolecule metabolic process|GO:0048869,cellular developmental process|GO:0048513,animal organ …	GO:0043234,protein complex|GO:0032991,macromolecular complex|GO:0043231,intracellular membrane-bounded organelle|GO:0005634,nucleus|GO:0044464,cell part|GO:0005623,cell|GO:0005622,intracellular|GO:0043229,intracellular organelle|GO:0005667,transcription factor complex|GO:0044424,intracellular part|GO:0043227,membrane-bounded organelle|GO:0043226,organelle	GO:0043565,sequence-specific DNA binding|GO:0043566,structure-specific DNA binding|GO:0005515,protein binding|GO:0003700,transcription factor activity, sequence-specific DNA binding|GO:0097159,organic cyclic compound binding|GO:0008134,transcription factor binding|GO:0003705,transcription factor activity, RNA polymerase II distal enhancer sequence-specific binding|GO:0008301,DNA binding, bending|…
A0A0P4W7E7	Uncharacterized protein OS=Scylla olivacea OX=85551 PE=4 SV=1 - [A0A0P4W7E7_9EUCA]	0	0.54	2	1	1	1	1101	125.529	5.51611	1.10448	GO:0042391,regulation of membrane potential|GO:0051049,regulation of transport|GO:0023052,signaling|GO:0007165,signal transduction|GO:0034765,regulation of ion transmembrane transport|GO:0035556,intracellular signal transduction|GO:0050789,regulation of biological process|GO:0034762,regulation of transmembrane transport|GO:0044267,cellular protein metabolic process|GO:0044710,single-organism meta…	GO:0071944,cell periphery|GO:0034702,ion channel complex|GO:0034703,cation channel complex|GO:0031226,intrinsic component of plasma membrane|GO:0031224,intrinsic component of membrane|GO:0016021,integral component of membrane|GO:0016020,membrane|GO:0044459,plasma membrane part|GO:1902495,transmembrane transporter complex|GO:1990351,transporter complex|GO:0008076,voltage-gated potassium channel co…	GO:0005267,potassium channel activity|GO:0038023,signaling receptor activity|GO:0060089,molecular transducer activity|GO:0004872,receptor activity|GO:0004871,signal transducer activity|GO:0005261,cation channel activity|GO:0005057,signal transducer activity, downstream of receptor|GO:0022857,transmembrane transporter activity|GO:0016740,transferase activity|GO:0022843,voltage-gated cation channel…
A0A0P4W7H9	Uncharacterized protein OS=Scylla olivacea OX=85551 PE=4 SV=1 - [A0A0P4W7H9_9EUCA]	0	2.26	1	1	1	1	531	59.6349	7.1958	1.00075	GO:0032502,developmental process|GO:0044707,single-multicellular organism process|GO:0008152,metabolic process|GO:0030154,cell differentiation|GO:0048468,cell development|GO:0019752,carboxylic acid metabolic process|GO:0006099,tricarboxylic acid cycle|GO:0009060,aerobic respiration|GO:0060284,regulation of cell development|GO:0006091,generation of precursor metabolites and energy|GO:0072350,trica…	GO:0031974,membrane-enclosed lumen|GO:1990204,oxidoreductase complex|GO:0043229,intracellular organelle|GO:0043228,non-membrane-bounded organelle|GO:0045240,dihydrolipoyl dehydrogenase complex|GO:0043227,membrane-bounded organelle|GO:0005875,microtubule associated complex|GO:0005856,cytoskeleton|GO:0005947,mitochondrial alpha-ketoglutarate dehydrogenase complex|GO:0005811,lipid particle|GO:000573…	GO:0003824,catalytic activity|GO:0016751,S-succinyltransferase activity|GO:0016417,S-acyltransferase activity|GO:0016740,transferase activity|GO:0016746,transferase activity, transferring acyl groups|GO:0016747,transferase activity, transferring acyl groups other than amino-acyl groups|GO:0004149,dihydrolipoyllysine-residue succinyltransferase activity|GO:0016748,succinyltransferase activity	dme01100,Metabolic pathways|dme00020,Citrate cycle (TCA cycle)|dme00310,Lysine degradation|dme01200,Carbon metabolism	KOG0559	Dihydrolipoamide succinyltransferase (2-oxoglutarate dehydrogenase, E2 subunit)
A0A0P4W7J8	Uncharacterized protein OS=Scylla olivacea OX=85551 PE=4 SV=1 - [A0A0P4W7J8_9EUCA]	0	3.26	1	1	1	1	460	52.0169	6.85889	0.921272	GO:0009058,biosynthetic process|GO:0008152,metabolic process	GO:0005737,cytoplasm|GO:0043231,intracellular membrane-bounded organelle|GO:0005829,cytosol|GO:0044464,cell part|GO:0044444,cytoplasmic part|GO:0005739,mitochondrion|GO:0005622,intracellular|GO:0043229,intracellular organelle|GO:0005623,cell|GO:0044424,intracellular part|GO:0043227,membrane-bounded organelle|GO:0043226,organelle	GO:0043168,anion binding|GO:0008483,transaminase activity|GO:0097159,organic cyclic compound binding|GO:0004021,L-alanine:2-oxoglutarate aminotransferase activity|GO:1901363,heterocyclic compound binding|GO:0003824,catalytic activity|GO:0016740,transferase activity|GO:0048037,cofactor binding|GO:0030170,pyridoxal phosphate binding|GO:0047635,alanine-oxo-acid transaminase activity|GO:0043167,ion b…	dme01210,2-Oxocarboxylic acid metabolism|dme01200,Carbon metabolism|dme00250,Alanine, aspartate and glutamate metabolism|dme01230,Biosynthesis of amino acids|dme01100,Metabolic pathways|dme00220,Arginine biosynthesis	KOG0258	Alanine aminotransferase
A0A0P4W7K6	Uncharacterized protein OS=Scylla olivacea OX=85551 PE=4 SV=1 - [A0A0P4W7K6_9EUCA]	48.7453	2.97	1	1	2	4	740	82.006	7.29834	1.12928	GO:0006810,transport|GO:0046907,intracellular transport|GO:0006950,response to stress|GO:0050896,response to stimulus|GO:0009987,cellular process|GO:0009611,response to wounding|GO:0042060,wound healing|GO:0051179,localization|GO:0044765,single-organism transport|GO:0044763,single-organism cellular process|GO:0044699,single-organism process|GO:0051649,establishment of localization in cell|GO:0006…	GO:0005811,lipid particle|GO:0044464,cell part|GO:0031975,envelope|GO:0043229,intracellular organelle|GO:0043228,non-membrane-bounded organelle|GO:0043227,membrane-bounded organelle|GO:0043226,organelle|GO:0031224,intrinsic component of membrane|GO:0005737,cytoplasm|GO:0031090,organelle membrane|GO:0016021,integral component of membrane|GO:0016020,membrane|GO:0044444,cytoplasmic part|GO:0005739,m…	GO:0043169,cation binding|GO:0005215,transporter activity|GO:0043167,ion binding|GO:0022857,transmembrane transporter activity|GO:0005509,calcium ion binding|GO:0046872,metal ion binding|GO:0005488,binding|GO:0005342,organic acid transmembrane transporter activity|GO:0015183,L-aspartate transmembrane transporter activity|GO:0015556,C4-dicarboxylate transmembrane transporter activity|GO:0008509,an…		KOG0751	Mitochondrial aspartate/glutamate carrier protein Aralar/Citrin (contains EF-hand Ca2+binding domains)
A0A0P4W7L2	Uncharacterized protein OS=Scylla olivacea OX=85551 PE=4 SV=1 - [A0A0P4W7L2_9EUCA]	0	2.22	1	1	1	2	812	90.8087	6.16357	0.797569
A0A0P4W7M5	Uncharacterized protein OS=Scylla olivacea OX=85551 PE=4 SV=1 - [A0A0P4W7M5_9EUCA]	0	4.89	1	1	1	1	511	55.4924	7.04932	0.93718					KOG0161	Myosin class II heavy chain
A0A0P4W7Q1	Uncharacterized protein OS=Scylla olivacea OX=85551 PE=4 SV=1 - [A0A0P4W7Q1_9EUCA]	0	1.68	2	1	1	1	358	40.0137	5.71924	0.564687
A0A0P4W7S5	Uncharacterized protein OS=Scylla olivacea OX=85551 PE=4 SV=1 - [A0A0P4W7S5_9EUCA]	0	2.87	1	1	1	1	453	51.7335	7.15186	1.10423	GO:0034440,lipid oxidation|GO:0006631,fatty acid metabolic process|GO:0006635,fatty acid beta-oxidation|GO:0019752,carboxylic acid metabolic process|GO:0044248,cellular catabolic process|GO:0009062,fatty acid catabolic process|GO:0044281,small molecule metabolic process|GO:0044282,small molecule catabolic process|GO:0044242,cellular lipid catabolic process|GO:0044699,single-organism process|GO:00…	GO:0043229,intracellular organelle|GO:0043228,non-membrane-bounded organelle|GO:0043227,membrane-bounded organelle|GO:0043226,organelle|GO:0005856,cytoskeleton|GO:0005811,lipid particle|GO:0005739,mitochondrion|GO:0005875,microtubule associated complex|GO:0044430,cytoskeletal part|GO:0005737,cytoplasm|GO:0015630,microtubule cytoskeleton|GO:0043234,protein complex|GO:0032991,macromolecular complex…	GO:0003824,catalytic activity|GO:0016740,transferase activity|GO:0016746,transferase activity, transferring acyl groups|GO:0016747,transferase activity, transferring acyl groups other than amino-acyl groups|GO:0003988,acetyl-CoA C-acyltransferase activity|GO:0016408,C-acyltransferase activity	dme00280,Valine, leucine and isoleucine degradation|dme00062,Fatty acid elongation|dme01100,Metabolic pathways|dme00071,Fatty acid degradation|dme01212,Fatty acid metabolism	KOG1391	Acetyl-CoA acetyltransferase
A0A0P4W7S6	Uncharacterized protein OS=Scylla olivacea OX=85551 PE=3 SV=1 - [A0A0P4W7S6_9EUCA]	0	0.85	4	1	1	1	937	104.522	9.27588	0.818646
A0A0P4W7T2	Uncharacterized protein OS=Scylla olivacea OX=85551 PE=4 SV=1 - [A0A0P4W7T2_9EUCA]	0	1.71	3	1	1	1	351	40.7255	6.84424	1.13655	GO:0032502,developmental process|GO:0044707,single-multicellular organism process|GO:0030030,cell projection organization|GO:0030154,cell differentiation|GO:0048468,cell development|GO:0016358,dendrite development|GO:0019752,carboxylic acid metabolic process|GO:0090304,nucleic acid metabolic process|GO:0044249,cellular biosynthetic process|GO:0034641,cellular nitrogen compound metabolic process|G…	GO:0005856,cytoskeleton|GO:0043234,protein complex|GO:0017101,aminoacyl-tRNA synthetase multienzyme complex|GO:0015630,microtubule cytoskeleton|GO:0043228,non-membrane-bounded organelle|GO:0043232,intracellular non-membrane-bounded organelle|GO:0044464,cell part|GO:0005737,cytoplasm|GO:0005623,cell|GO:0043226,organelle|GO:0044446,intracellular organelle part|GO:0043229,intracellular organelle|GO:…	GO:0035639,purine ribonucleoside triphosphate binding|GO:0005488,binding|GO:0000166,nucleotide binding|GO:1901363,heterocyclic compound binding|GO:1901265,nucleoside phosphate binding|GO:0001882,nucleoside binding|GO:0043168,anion binding|GO:0004812,aminoacyl-tRNA ligase activity|GO:0004819,glutamine-tRNA ligase activity|GO:0043167,ion binding|GO:0001883,purine nucleoside binding|GO:0032549,ribon…	dme00970,Aminoacyl-tRNA biosynthesis|dme01100,Metabolic pathways	KOG1148	Glutaminyl-tRNA synthetase
A0A0P4W7X5	Uncharacterized protein OS=Scylla olivacea OX=85551 PE=4 SV=1 - [A0A0P4W7X5_9EUCA]	21.79	1.44	1	1	1	1	626	70.0029	7.09326	0.914869	GO:0044238,primary metabolic process|GO:0019538,protein metabolic process|GO:0043170,macromolecule metabolic process|GO:0071704,organic substance metabolic process|GO:0008152,metabolic process|GO:0042982,amyloid precursor protein metabolic process|GO:1901564,organonitrogen compound metabolic process|GO:0006807,nitrogen compound metabolic process	GO:0005737,cytoplasm|GO:0005829,cytosol|GO:0044464,cell part|GO:0005623,cell|GO:0005622,intracellular|GO:0044444,cytoplasmic part|GO:0044424,intracellular part	GO:0070628,proteasome binding|GO:0005488,binding|GO:0005515,protein binding|GO:0032403,protein complex binding|GO:0044877,macromolecular complex binding	dme04141,Protein processing in endoplasmic reticulum	KOG0010	Ubiquitin-like protein
A0A0P4W7Z8	Uncharacterized protein OS=Scylla olivacea OX=85551 PE=3 SV=1 - [A0A0P4W7Z8_9EUCA]	969.709	29	1	2	4	61	231	25.9672	8.79248	1.04991	GO:0032502,developmental process|GO:0048856,anatomical structure development|GO:0044707,single-multicellular organism process|GO:0007399,nervous system development|GO:0009987,cellular process|GO:0048869,cellular developmental process|GO:0030154,cell differentiation|GO:0044767,single-organism developmental process|GO:0032501,multicellular organismal process|GO:0044763,single-organism cellular proc…				KOG4317	Predicted Zn-finger protein
A0A0P4W802	Uncharacterized protein OS=Scylla olivacea OX=85551 PE=4 SV=1 - [A0A0P4W802_9EUCA]	23.49	1.63	1	1	1	1	490	53.8591	6.40479	1.15105	GO:0048563,post-embryonic animal organ morphogenesis|GO:0022607,cellular component assembly|GO:0031032,actomyosin structure organization|GO:0048569,post-embryonic animal organ development|GO:0030154,cell differentiation|GO:0048468,cell development|GO:0009887,animal organ morphogenesis|GO:0035220,wing disc development|GO:0010927,cellular component assembly involved in morphogenesis|GO:0009791,post…				KOG0517	Beta-spectrin
A0A0P4W855	Fructose-bisphosphate aldolase OS=Scylla olivacea OX=85551 PE=3 SV=1 - [A0A0P4W855_9EUCA]	485.794	16.8	1	6	6	50	363	39.547	7.92822	0.989006					KOG1015	Transcription regulator XNP/ATRX, DEAD-box superfamily
A0A0P4W882	Uncharacterized protein OS=Scylla olivacea OX=85551 PE=4 SV=1 - [A0A0P4W882_9EUCA]	0	2.45	2	1	1	1	408	43.1395	6.55127	0.98561	GO:0019220,regulation of phosphate metabolic process|GO:0080090,regulation of primary metabolic process|GO:0019222,regulation of metabolic process|GO:0034605,cellular response to heat|GO:0048584,positive regulation of response to stimulus|GO:0048583,regulation of response to stimulus|GO:0032147,activation of protein kinase activity|GO:0061024,membrane organization|GO:0007165,signal transduction|G…	GO:0005737,cytoplasm|GO:0044464,cell part|GO:0005623,cell|GO:0005622,intracellular|GO:0044424,intracellular part	GO:0035639,purine ribonucleoside triphosphate binding|GO:0019899,enzyme binding|GO:0060089,molecular transducer activity|GO:0005488,binding|GO:0004871,signal transducer activity|GO:0043167,ion binding|GO:0004697,protein kinase C activity|GO:1901363,heterocyclic compound binding|GO:0001883,purine nucleoside binding|GO:0001882,nucleoside binding|GO:0043168,anion binding|GO:0019900,kinase binding|GO…	dme04013,MAPK signaling pathway - fly	KOG4645	MAPKKK (MAP kinase kinase kinase) SSK2 and related serine/threonine protein kinases
A0A0P4W883	Uncharacterized protein OS=Scylla olivacea OX=85551 PE=4 SV=1 - [A0A0P4W883_9EUCA]	0	4.17	2	1	1	1	144	16.1221	5.0083	0.79169	GO:0034504,protein localization to nucleus|GO:0051169,nuclear transport|GO:0008104,protein localization|GO:0051641,cellular localization|GO:0044699,single-organism process|GO:0070727,cellular macromolecule localization|GO:0006886,intracellular protein transport|GO:0071702,organic substance transport|GO:0033036,macromolecule localization|GO:0034613,cellular protein localization|GO:0017038,protein …	GO:0044464,cell part|GO:0005623,cell|GO:0005622,intracellular			KOG2104	Nuclear transport factor 2
A0A0P4W892	Uncharacterized protein OS=Scylla olivacea OX=85551 PE=4 SV=1 - [A0A0P4W892_9EUCA]	17.55	3.7	2	1	1	1	189	22.0371	5.03369	0.793132	GO:0008104,protein localization|GO:0051049,regulation of transport|GO:0048468,cell development|GO:0006900,membrane budding|GO:0007292,female gamete generation|GO:0061024,membrane organization|GO:0001505,regulation of neurotransmitter levels|GO:0051656,establishment of organelle localization|GO:0051650,establishment of vesicle localization|GO:0071840,cellular component organization or biogenesis|G…	GO:0008021,synaptic vesicle|GO:0030139,endocytic vesicle|GO:0043229,intracellular organelle|GO:0071944,cell periphery|GO:0030117,membrane coat|GO:0045202,synapse|GO:0030131,clathrin adaptor complex|GO:0030119,AP-type membrane coat adaptor complex|GO:0030132,clathrin coat of coated pit|GO:0030135,coated vesicle|GO:0043226,organelle|GO:0030136,clathrin-coated vesicle|GO:0030665,clathrin-coated vesi…	GO:0008565,protein transporter activity|GO:0005215,transporter activity|GO:0022892,substrate-specific transporter activity|GO:0015197,peptide transporter activity	dme04144,Endocytosis	KOG1077	Vesicle coat complex AP-2, alpha subunit
A0A0P4W896	Uncharacterized protein OS=Scylla olivacea OX=85551 PE=4 SV=1 - [A0A0P4W896_9EUCA]	0	1.57	1	1	1	1	447	52.0418	9.11475	0.503984	GO:0022610,biological adhesion|GO:0098609,cell-cell adhesion|GO:0007155,cell adhesion|GO:0007156,homophilic cell adhesion via plasma membrane adhesion molecules|GO:0098742,cell-cell adhesion via plasma-membrane adhesion molecules|GO:0060541,respiratory system development|GO:0007424,open tracheal system development|GO:0098602,single organism cell adhesion|GO:0016337,single organismal cell-cell adh…	GO:0016021,integral component of membrane|GO:0016020,membrane|GO:0044464,cell part|GO:0005623,cell|GO:0071944,cell periphery|GO:0005886,plasma membrane|GO:0044425,membrane part|GO:0031224,intrinsic component of membrane|GO:0031226,intrinsic component of plasma membrane|GO:0005887,integral component of plasma membrane|GO:0044459,plasma membrane part	GO:0043169,cation binding|GO:0043167,ion binding|GO:0005488,binding|GO:0046872,metal ion binding|GO:0005509,calcium ion binding		KOG4289	Cadherin EGF LAG seven-pass G-type receptor
A0A0P4W8A1	Uncharacterized protein OS=Scylla olivacea OX=85551 PE=4 SV=1 - [A0A0P4W8A1_9EUCA]	0	2.28	1	1	1	1	1095	119.306	5.32568	0.647945	GO:0048468,cell development|GO:0009167,purine ribonucleoside monophosphate metabolic process|GO:0044281,small molecule metabolic process|GO:0009161,ribonucleoside monophosphate metabolic process|GO:1901360,organic cyclic compound metabolic process|GO:0044710,single-organism metabolic process|GO:0048869,cellular developmental process|GO:0009199,ribonucleoside triphosphate metabolic process|GO:0022…	GO:0044464,cell part|GO:1990204,oxidoreductase complex|GO:0043229,intracellular organelle|GO:0043227,membrane-bounded organelle|GO:0043226,organelle|GO:0005737,cytoplasm|GO:0031090,organelle membrane|GO:0098796,membrane protein complex|GO:0016020,membrane|GO:0098803,respiratory chain complex|GO:0044444,cytoplasmic part|GO:0005739,mitochondrion|GO:0098800,inner mitochondrial membrane protein compl…	GO:0005488,binding|GO:0050662,coenzyme binding|GO:0003824,catalytic activity|GO:0008137,NADH dehydrogenase (ubiquinone) activity|GO:1901363,heterocyclic compound binding|GO:0000166,nucleotide binding|GO:0036094,small molecule binding|GO:0016655,oxidoreductase activity, acting on NAD(P)H, quinone or similar compound as acceptor|GO:0050136,NADH dehydrogenase (quinone) activity|GO:0016651,oxidoreduc…	dme00190,Oxidative phosphorylation|dme01100,Metabolic pathways	KOG2870	NADH:ubiquinone oxidoreductase, NDUFS2/49 kDa subunit
A0A0P4W8C8	Uncharacterized protein OS=Scylla olivacea OX=85551 PE=4 SV=1 - [A0A0P4W8C8_9EUCA]	0	1.35	1	1	1	1	443	48.9068	5.88428	1.14862					KOG3513	Neural cell adhesion molecule L1
A0A0P4W8E8	V-type proton ATPase proteolipid subunit OS=Scylla olivacea OX=85551 PE=3 SV=1 - [A0A0P4W8E8_9EUCA]	0	11.39	2	1	1	1	158	15.9545	9.0415	0.884405	GO:0080090,regulation of primary metabolic process|GO:0019222,regulation of metabolic process|GO:0007476,imaginal disc-derived wing morphogenesis|GO:0035107,appendage morphogenesis|GO:1901362,organic cyclic compound biosynthetic process|GO:1901360,organic cyclic compound metabolic process|GO:0007362,terminal region determination|GO:0010605,negative regulation of macromolecule metabolic process|GO…	GO:0043231,intracellular membrane-bounded organelle|GO:0005634,nucleus|GO:0016020,membrane|GO:0044464,cell part|GO:0005623,cell|GO:0043226,organelle|GO:0043229,intracellular organelle|GO:0044424,intracellular part|GO:0044425,membrane part|GO:0005622,intracellular|GO:0043227,membrane-bounded organelle|GO:0016021,integral component of membrane|GO:0031224,intrinsic component of membrane			KOG1474	Transcription initiation factor TFIID, subunit BDF1 and related bromodomain proteins
A0A0P4W8E9	Uncharacterized protein OS=Scylla olivacea OX=85551 PE=4 SV=1 - [A0A0P4W8E9_9EUCA]	0	11	2	1	1	1	209	24.6994	6.27783	0.840407	GO:0008152,metabolic process		GO:0008419,RNA lariat debranching enzyme activity|GO:0016787,hydrolase activity|GO:0003824,catalytic activity|GO:0004518,nuclease activity|GO:0004519,endonuclease activity|GO:0004540,ribonuclease activity|GO:0004521,endoribonuclease activity|GO:0016788,hydrolase activity, acting on ester bonds|GO:0016893,endonuclease activity, active with either ribo- or deoxyribonucleic acids and producing 5'-ph…		KOG2476	Uncharacterized conserved protein
A0A0P4W8H7	Uncharacterized protein OS=Scylla olivacea OX=85551 PE=4 SV=1 - [A0A0P4W8H7_9EUCA]	99.1127	24.71	1	5	5	8	170	19.3177	7.97217	0.896824	GO:0008104,protein localization|GO:0006909,phagocytosis|GO:0006906,vesicle fusion|GO:0061025,membrane fusion|GO:0061024,membrane organization|GO:0007009,plasma membrane organization|GO:0001505,regulation of neurotransmitter levels|GO:0051656,establishment of organelle localization|GO:0090002,establishment of protein localization to plasma membrane|GO:0071840,cellular component organization or bio…	GO:0008021,synaptic vesicle|GO:0042995,cell projection|GO:0030424,axon|GO:0031594,neuromuscular junction|GO:0043229,intracellular organelle|GO:0045202,synapse|GO:0043227,membrane-bounded organelle|GO:0043226,organelle|GO:0005737,cytoplasm|GO:0031984,organelle subcompartment|GO:0031982,vesicle|GO:0016023,cytoplasmic, membrane-bounded vesicle|GO:0031410,cytoplasmic vesicle|GO:0031988,membrane-bound…	GO:0035639,purine ribonucleoside triphosphate binding|GO:0044877,macromolecular complex binding|GO:0005488,binding|GO:0016887,ATPase activity|GO:0043167,ion binding|GO:1901363,heterocyclic compound binding|GO:1901265,nucleoside phosphate binding|GO:0001882,nucleoside binding|GO:0043168,anion binding|GO:0043169,cation binding|GO:0000166,nucleotide binding|GO:0001883,purine nucleoside binding|GO:00…		KOG0741	AAA+type ATPase
A0A0P4W8M0	Vacuolar protein sorting-associated protein 35 OS=Scylla olivacea OX=85551 PE=3 SV=1 - [A0A0P4W8M0_9EUCA]	0	3.01	4	1	2	2	797	91.3356	5.66846	1.039	GO:0031110,regulation of microtubule polymerization or depolymerization|GO:0031111,negative regulation of microtubule polymerization or depolymerization|GO:0008104,protein localization|GO:0031114,regulation of microtubule depolymerization|GO:0048468,cell development|GO:0061024,membrane organization|GO:0007290,spermatid nucleus elongation|GO:0071840,cellular component organization or biogenesis|GO…	GO:0043229,intracellular organelle|GO:0005622,intracellular|GO:0043227,membrane-bounded organelle|GO:0043226,organelle|GO:0005737,cytoplasm|GO:0031090,organelle membrane|GO:0016020,membrane|GO:0044431,Golgi apparatus part|GO:0005794,Golgi apparatus|GO:0017119,Golgi transport complex|GO:0098588,bounding membrane of organelle|GO:0012505,endomembrane system|GO:0043234,protein complex|GO:0032991,macr…			KOG2211	Predicted Golgi transport complex 1 protein
A0A0P4W8M6	Uncharacterized protein OS=Scylla olivacea OX=85551 PE=4 SV=1 - [A0A0P4W8M6_9EUCA]	17.35	2.41	1	1	1	1	332	38.0081	7.1958	1.00882	GO:0030154,cell differentiation|GO:0090304,nucleic acid metabolic process|GO:0090305,nucleic acid phosphodiester bond hydrolysis|GO:0034641,cellular nitrogen compound metabolic process|GO:0006807,nitrogen compound metabolic process|GO:0007275,multicellular organism development|GO:0044699,single-organism process|GO:0006139,nucleobase-containing compound metabolic process|GO:0044260,cellular macrom…	GO:0005849,mRNA cleavage factor complex|GO:0031974,membrane-enclosed lumen|GO:0043229,intracellular organelle|GO:0043227,membrane-bounded organelle|GO:0043226,organelle|GO:0031981,nuclear lumen|GO:0005634,nucleus|GO:0005654,nucleoplasm|GO:0044451,nucleoplasm part|GO:0043234,protein complex|GO:0032991,macromolecular complex|GO:0043231,intracellular membrane-bounded organelle|GO:0043233,organelle l…	GO:0005488,binding|GO:0097159,organic cyclic compound binding|GO:0044822,poly(A) RNA binding|GO:0000166,nucleotide binding|GO:0036094,small molecule binding|GO:0003723,RNA binding|GO:0003676,nucleic acid binding|GO:1901363,heterocyclic compound binding|GO:1901265,nucleoside phosphate binding|GO:0003729,mRNA binding	dme03015,mRNA surveillance pathway	KOG0108	mRNA cleavage and polyadenylation factor I complex, subunit RNA15
A0A0P4W8R3	Uncharacterized protein OS=Scylla olivacea OX=85551 PE=4 SV=1 - [A0A0P4W8R3_9EUCA]	17.85	4.39	1	2	2	2	387	42.3055	7.51807	1.08548					KOG1554	COP9 signalosome, subunit CSN5
A0A0P4W8U8	Uncharacterized protein OS=Scylla olivacea OX=85551 PE=4 SV=1 - [A0A0P4W8U8_9EUCA]	19.98	10.77	1	2	2	3	260	26.5075	11.356	1.07194	GO:0006297,nucleotide-excision repair, DNA gap filling|GO:0044238,primary metabolic process|GO:0030154,cell differentiation|GO:0016070,RNA metabolic process|GO:0090304,nucleic acid metabolic process|GO:0090305,nucleic acid phosphodiester bond hydrolysis|GO:0034641,cellular nitrogen compound metabolic process|GO:0006807,nitrogen compound metabolic process|GO:0034645,cellular macromolecule biosynth…	GO:0031974,membrane-enclosed lumen|GO:0043229,intracellular organelle|GO:0043228,non-membrane-bounded organelle|GO:0042575,DNA polymerase complex|GO:0044430,cytoskeletal part|GO:0000228,nuclear chromosome|GO:0043227,membrane-bounded organelle|GO:0005875,microtubule associated complex|GO:0005856,cytoskeleton|GO:0031981,nuclear lumen|GO:0005634,nucleus|GO:0043226,organelle|GO:0044454,nuclear chromo…	GO:0016796,exonuclease activity, active with either ribo- or deoxyribonucleic acids and producing 5'-phosphomonoesters|GO:0008310,single-stranded DNA 3'-5' exodeoxyribonuclease activity|GO:0034061,DNA polymerase activity|GO:0005488,binding|GO:0003676,nucleic acid binding|GO:0003677,DNA binding|GO:0043167,ion binding|GO:1901363,heterocyclic compound binding|GO:1901265,nucleoside phosphate binding|…	dme03420,Nucleotide excision repair|dme03030,DNA replication|dme03440,Homologous recombination|dme03410,Base excision repair|dme03430,Mismatch repair|dme00230,Purine metabolism|dme00240,Pyrimidine metabolism|dme01100,Metabolic pathways	KOG0969	DNA polymerase delta, catalytic subunit
A0A0P4W8V7	Uncharacterized protein OS=Scylla olivacea OX=85551 PE=3 SV=1 - [A0A0P4W8V7_9EUCA]	0	1.26	1	1	1	1	791	89.6567	8.74854	0.917965	GO:0008152,metabolic process|GO:0044710,single-organism metabolic process|GO:0044699,single-organism process|GO:0055114,oxidation-reduction process	GO:0005783,endoplasmic reticulum|GO:0005789,endoplasmic reticulum membrane|GO:0042175,nuclear outer membrane-endoplasmic reticulum membrane network|GO:0043229,intracellular organelle|GO:0043227,membrane-bounded organelle|GO:0043226,organelle|GO:0005737,cytoplasm|GO:0031090,organelle membrane|GO:0016020,membrane|GO:0005739,mitochondrion|GO:0044432,endoplasmic reticulum part|GO:0098588,bounding mem…	GO:0043169,cation binding|GO:0004497,monooxygenase activity|GO:0046914,transition metal ion binding|GO:0020037,heme binding|GO:0046906,tetrapyrrole binding|GO:0097159,organic cyclic compound binding|GO:0016705,oxidoreductase activity, acting on paired donors, with incorporation or reduction of molecular oxygen|GO:0043167,ion binding|GO:0003824,catalytic activity|GO:0005488,binding|GO:0009055,elec…		KOG0159	Cytochrome P450 CYP11/CYP12/CYP24/CYP27 subfamilies
A0A0P4W8W7	Uncharacterized protein OS=Scylla olivacea OX=85551 PE=4 SV=1 - [A0A0P4W8W7_9EUCA]	0	0.93	1	1	1	1	1184	133.483	6.25244	1.04498	GO:0070828,heterochromatin organization|GO:0080090,regulation of primary metabolic process|GO:0019222,regulation of metabolic process|GO:0050685,positive regulation of mRNA processing|GO:0050684,regulation of mRNA processing|GO:0048468,cell development|GO:0034645,cellular macromolecule biosynthetic process|GO:0007292,female gamete generation|GO:1901362,organic cyclic compound biosynthetic process…	GO:0031933,telomeric heterochromatin|GO:0031974,membrane-enclosed lumen|GO:0000781,chromosome, telomeric region|GO:0043229,intracellular organelle|GO:0043228,non-membrane-bounded organelle|GO:0000785,chromatin|GO:0005623,cell|GO:0005622,intracellular|GO:0043227,membrane-bounded organelle|GO:0043226,organelle|GO:0005737,cytoplasm|GO:0070725,Yb body|GO:0031981,nuclear lumen|GO:0005634,nucleus|GO:00…	GO:0005488,binding|GO:0003676,nucleic acid binding|GO:0097159,organic cyclic compound binding|GO:0044822,poly(A) RNA binding|GO:0003723,RNA binding|GO:0005515,protein binding|GO:1901363,heterocyclic compound binding|GO:0003729,mRNA binding|GO:0016787,hydrolase activity|GO:0043169,cation binding|GO:0004518,nuclease activity|GO:0004519,endonuclease activity|GO:0016788,hydrolase activity, acting on …	dme04320,Dorso-ventral axis formation	KOG1041	Translation initiation factor 2C (eIF-2C) and related proteins
A0A0P4W8X4	Uncharacterized protein OS=Scylla olivacea OX=85551 PE=4 SV=1 - [A0A0P4W8X4_9EUCA]	0	0.57	2	1	1	3	2994	335.045	4.99561	0.863859	GO:0051716,cellular response to stimulus|GO:0008152,metabolic process|GO:0050896,response to stimulus|GO:0009987,cellular process|GO:0051923,sulfation|GO:0009410,response to xenobiotic stimulus|GO:0044237,cellular metabolic process|GO:0006805,xenobiotic metabolic process|GO:0071466,cellular response to xenobiotic stimulus|GO:0006790,sulfur compound metabolic process|GO:0070887,cellular response t…	GO:0005737,cytoplasm|GO:0005829,cytosol|GO:0044464,cell part|GO:0005623,cell|GO:0005622,intracellular|GO:0044444,cytoplasmic part|GO:0044424,intracellular part	GO:0003824,catalytic activity|GO:0016740,transferase activity|GO:0016782,transferase activity, transferring sulfur-containing groups|GO:0008146,sulfotransferase activity		KOG1584	Sulfotransferase
A0A0P4W8Y4	Uncharacterized protein OS=Scylla olivacea OX=85551 PE=4 SV=1 - [A0A0P4W8Y4_9EUCA]	30.35	2.14	1	2	2	3	749	84.5084	6.22705	0.950028	GO:0044707,single-multicellular organism process|GO:0030154,cell differentiation|GO:0019751,polyol metabolic process|GO:0007610,behavior|GO:0006839,mitochondrial transport|GO:0044281,small molecule metabolic process|GO:0006091,generation of precursor metabolites and energy|GO:0007275,multicellular organism development|GO:0044699,single-organism process|GO:0044710,single-organism metabolic process…	GO:0005811,lipid particle|GO:0009331,glycerol-3-phosphate dehydrogenase complex|GO:0044464,cell part|GO:1990204,oxidoreductase complex|GO:0043229,intracellular organelle|GO:0043228,non-membrane-bounded organelle|GO:0043227,membrane-bounded organelle|GO:0043226,organelle|GO:0005737,cytoplasm|GO:0031090,organelle membrane|GO:0016020,membrane|GO:0044444,cytoplasmic part|GO:0005739,mitochondrion|GO:1…	GO:0005488,binding|GO:0043169,cation binding|GO:0052591,sn-glycerol-3-phosphate:ubiquinone-8 oxidoreductase activity|GO:0052590,sn-glycerol-3-phosphate:ubiquinone oxidoreductase activity|GO:0016614,oxidoreductase activity, acting on CH-OH group of donors|GO:0003824,catalytic activity|GO:0043167,ion binding|GO:0004368,glycerol-3-phosphate dehydrogenase activity|GO:0016901,oxidoreductase activity, …	dme00564,Glycerophospholipid metabolism	KOG0042	Glycerol-3-phosphate dehydrogenase
A0A0P4W925	Uncharacterized protein OS=Scylla olivacea OX=85551 PE=4 SV=1 - [A0A0P4W925_9EUCA]	23.97	0.51	3	1	1	1	1188	123.909	8.83643	0.902075					KOG0161	Myosin class II heavy chain
A0A0P4W928	Uncharacterized protein OS=Scylla olivacea OX=85551 PE=4 SV=1 - [A0A0P4W928_9EUCA]	0	8.24	1	1	1	1	182	21.1268	6.16357	1.17611	GO:0006732,coenzyme metabolic process|GO:0006730,one-carbon metabolic process|GO:0019752,carboxylic acid metabolic process|GO:0009063,cellular amino acid catabolic process|GO:0009256,10-formyltetrahydrofolate metabolic process|GO:0006807,nitrogen compound metabolic process|GO:0044281,small molecule metabolic process|GO:0044282,small molecule catabolic process|GO:0046653,tetrahydrofolate metabolic…	GO:0005737,cytoplasm|GO:0044464,cell part|GO:0005623,cell|GO:0005622,intracellular|GO:0044424,intracellular part	GO:0004029,aldehyde dehydrogenase (NAD) activity|GO:0016155,formyltetrahydrofolate dehydrogenase activity|GO:0003824,catalytic activity|GO:0016620,oxidoreductase activity, acting on the aldehyde or oxo group of donors, NAD or NADP as acceptor|GO:0016645,oxidoreductase activity, acting on the CH-NH group of donors|GO:0016646,oxidoreductase activity, acting on the CH-NH group of donors, NAD or NADP…	dme00670,One carbon pool by folate	KOG2450	Aldehyde dehydrogenase
A0A0P4W991	Uncharacterized protein OS=Scylla olivacea OX=85551 PE=4 SV=1 - [A0A0P4W991_9EUCA]	35.52	5.02	1	1	1	1	259	27.9976	6.354	0.970643	GO:0009185,ribonucleoside diphosphate metabolic process|GO:0006732,coenzyme metabolic process|GO:0009141,nucleoside triphosphate metabolic process|GO:0009144,purine nucleoside triphosphate metabolic process|GO:0019752,carboxylic acid metabolic process|GO:0044723,single-organism carbohydrate metabolic process|GO:0034641,cellular nitrogen compound metabolic process|GO:0006807,nitrogen compound meta…		GO:0016829,lyase activity|GO:0016830,carbon-carbon lyase activity|GO:0016832,aldehyde-lyase activity|GO:0003824,catalytic activity|GO:0004332,fructose-bisphosphate aldolase activity	dme01200,Carbon metabolism|dme00010,Glycolysis / Gluconeogenesis|dme00051,Fructose and mannose metabolism|dme00030,Pentose phosphate pathway|dme01230,Biosynthesis of amino acids|dme01100,Metabolic pathways	KOG1557	Fructose-biphosphate aldolase
A0A0P4W9C1	Uncharacterized protein OS=Scylla olivacea OX=85551 PE=4 SV=1 - [A0A0P4W9C1_9EUCA]	0	10.8	1	1	1	1	213	24.2786	8.41162	1.10595	GO:0019222,regulation of metabolic process|GO:0007619,courtship behavior|GO:0007617,mating behavior|GO:0007610,behavior|GO:0009451,RNA modification|GO:1901360,organic cyclic compound metabolic process|GO:0010605,negative regulation of macromolecule metabolic process|GO:0000003,reproduction|GO:0010608,posttranscriptional regulation of gene expression|GO:0040029,regulation of gene expression, epige…	GO:0044464,cell part|GO:0005623,cell|GO:0005622,intracellular	GO:0016787,hydrolase activity|GO:0043169,cation binding|GO:0097159,organic cyclic compound binding|GO:0004000,adenosine deaminase activity|GO:0043167,ion binding|GO:0016814,hydrolase activity, acting on carbon-nitrogen (but not peptide) bonds, in cyclic amidines|GO:1901363,heterocyclic compound binding|GO:0003726,double-stranded RNA adenosine deaminase activity|GO:0003824,catalytic activity|GO:00…		KOG2777	tRNA-specific adenosine deaminase 1
A0A0P4W9D2	Uncharacterized protein OS=Scylla olivacea OX=85551 PE=4 SV=1 - [A0A0P4W9D2_9EUCA]	101.563	6.5	3	2	4	7	600	66.4334	4.76709	1.12402	GO:0009185,ribonucleoside diphosphate metabolic process|GO:0006732,coenzyme metabolic process|GO:0009141,nucleoside triphosphate metabolic process|GO:0009144,purine nucleoside triphosphate metabolic process|GO:0019752,carboxylic acid metabolic process|GO:0044723,single-organism carbohydrate metabolic process|GO:0034641,cellular nitrogen compound metabolic process|GO:0006807,nitrogen compound meta…	GO:0005737,cytoplasm|GO:0044464,cell part|GO:0005623,cell|GO:0005622,intracellular|GO:0044424,intracellular part	GO:0043169,cation binding|GO:0030955,potassium ion binding|GO:0000287,magnesium ion binding|GO:0016773,phosphotransferase activity, alcohol group as acceptor|GO:0016772,transferase activity, transferring phosphorus-containing groups|GO:0016301,kinase activity|GO:0031420,alkali metal ion binding|GO:0043167,ion binding|GO:0003824,catalytic activity|GO:0016740,transferase activity|GO:0005488,binding…	dme01200,Carbon metabolism|dme00010,Glycolysis / Gluconeogenesis|dme00230,Purine metabolism|dme00620,Pyruvate metabolism|dme01230,Biosynthesis of amino acids|dme01100,Metabolic pathways	KOG3655	Drebrins and related actin binding proteins
A0A0P4W9E0	Uncharacterized protein OS=Scylla olivacea OX=85551 PE=4 SV=1 - [A0A0P4W9E0_9EUCA]	0	1.48	3	1	1	3	674	73.8664	7.59131	0.95		GO:0016020,membrane|GO:0044464,cell part|GO:0005623,cell|GO:0071944,cell periphery|GO:0005886,plasma membrane	GO:0043169,cation binding|GO:0043167,ion binding|GO:0005488,binding|GO:0046872,metal ion binding|GO:0005509,calcium ion binding		KOG0034	Ca2ﷆꖚ蝮阩dependent protein phosphatase (calcineurin subunit B), EF-Hand superfamily protein
A0A0P4W9F7	Succinate--CoA ligase [ADP-forming] subunit beta, mitochondrial OS=Scylla olivacea OX=85551 PE=3 SV=1 - [A0A0P4W9F7_9EUCA]	31.0567	4.02	1	2	2	3	448	48.2099	5.41455	0.979882	GO:0080090,regulation of primary metabolic process|GO:0019222,regulation of metabolic process|GO:0007476,imaginal disc-derived wing morphogenesis|GO:0035107,appendage morphogenesis|GO:0016358,dendrite development|GO:0007610,behavior|GO:0045467,R7 cell development|GO:0045466,R7 cell differentiation|GO:0060322,head development|GO:0007164,establishment of tissue polarity|GO:0001745,compound eye morp…	GO:0044446,intracellular organelle part|GO:0043231,intracellular membrane-bounded organelle|GO:0031981,nuclear lumen|GO:0043233,organelle lumen|GO:0005634,nucleus|GO:0044464,cell part|GO:0031974,membrane-enclosed lumen|GO:0005622,intracellular|GO:0005654,nucleoplasm|GO:0070013,intracellular organelle lumen|GO:0043229,intracellular organelle|GO:0044428,nuclear part|GO:0005623,cell|GO:0044424,intra…	GO:0043169,cation binding|GO:0005515,protein binding|GO:0003700,transcription factor activity, sequence-specific DNA binding|GO:0097159,organic cyclic compound binding|GO:0043167,ion binding|GO:0005488,binding|GO:0003676,nucleic acid binding|GO:0003677,DNA binding|GO:0046872,metal ion binding|GO:1901363,heterocyclic compound binding|GO:0001071,nucleic acid binding transcription factor activity		KOG4441	Proteins containing BTB/POZ and Kelch domains, involved in regulatory/signal transduction processes
A0A0P4W9G9	Uncharacterized protein OS=Scylla olivacea OX=85551 PE=4 SV=1 - [A0A0P4W9G9_9EUCA]	63.169	6.02	1	4	4	5	664	73.4833	6.01123	1.03282	GO:0015931,nucleobase-containing compound transport|GO:0048563,post-embryonic animal organ morphogenesis|GO:0033227,dsRNA transport|GO:0048569,post-embryonic animal organ development|GO:0006810,transport|GO:0035107,appendage morphogenesis|GO:0009887,animal organ morphogenesis|GO:0035220,wing disc development|GO:0050657,nucleic acid transport|GO:0009791,post-embryonic development|GO:0035120,post-e…	GO:0043229,intracellular organelle|GO:0071944,cell periphery|GO:0005622,intracellular|GO:0043227,membrane-bounded organelle|GO:0043226,organelle|GO:0031224,intrinsic component of membrane|GO:0005737,cytoplasm|GO:0098797,plasma membrane protein complex|GO:0031090,organelle membrane|GO:0033179,proton-transporting V-type ATPase, V0 domain|GO:0005773,vacuole|GO:0016021,integral component of membrane|…	GO:0036442,hydrogen-exporting ATPase activity|GO:0016887,ATPase activity|GO:0042625,ATPase coupled ion transmembrane transporter activity|GO:0042626,ATPase activity, coupled to transmembrane movement of substances|GO:0016820,hydrolase activity, acting on acid anhydrides, catalyzing transmembrane movement of substances|GO:0042623,ATPase activity, coupled|GO:0015077,monovalent inorganic cation tran…	dme00190,Oxidative phosphorylation|dme04142,Lysosome|dme01100,Metabolic pathways|dme04145,Phagosome	KOG0232	Vacuolar H+ATPase V0 sector, subunits c/c'
A0A0P4W9I3	Uncharacterized protein OS=Scylla olivacea OX=85551 PE=4 SV=1 - [A0A0P4W9I3_9EUCA]	0	2.25	1	1	1	1	355	40.0126	5.60498	1.00137	GO:0032502,developmental process|GO:0048856,anatomical structure development|GO:0044707,single-multicellular organism process|GO:0007399,nervous system development|GO:0009987,cellular process|GO:0048869,cellular developmental process|GO:0030154,cell differentiation|GO:0044767,single-organism developmental process|GO:0032501,multicellular organismal process|GO:0044763,single-organism cellular proc…				KOG3272	Predicted coiled-coil protein
A0A0P4W9J4	Uncharacterized protein OS=Scylla olivacea OX=85551 PE=4 SV=1 - [A0A0P4W9J4_9EUCA]	0	0.52	1	1	1	1	1154	124.784	6.26514	1.22428	GO:0006996,organelle organization|GO:0007010,cytoskeleton organization|GO:0031032,actomyosin structure organization|GO:0030029,actin filament-based process|GO:0071840,cellular component organization or biogenesis|GO:0009987,cellular process|GO:0030036,actin cytoskeleton organization|GO:1902589,single-organism organelle organization|GO:0044763,single-organism cellular process|GO:0016043,cellular c…		GO:0003779,actin binding|GO:0005488,binding|GO:0005515,protein binding|GO:0008092,cytoskeletal protein binding		KOG2046	Calponin
A0A0P4W9J6	Uncharacterized protein OS=Scylla olivacea OX=85551 PE=4 SV=1 - [A0A0P4W9J6_9EUCA]	0	8.64	2	2	3	3	509	57.2332	6.12549	0.835633
A0A0P4W9L4	Uncharacterized protein OS=Scylla olivacea OX=85551 PE=4 SV=1 - [A0A0P4W9L4_9EUCA]	0	2.8	7	1	2	3	1251	144.529	8.83643	0.684494	GO:0008104,protein localization|GO:0044699,single-organism process|GO:0070727,cellular macromolecule localization|GO:0006886,intracellular protein transport|GO:0071702,organic substance transport|GO:0033036,macromolecule localization|GO:0006810,transport|GO:0034613,cellular protein localization|GO:0045184,establishment of protein localization|GO:0044765,single-organism transport|GO:0042147,retrog…	GO:0043234,protein complex|GO:0005737,cytoplasm|GO:0016020,membrane|GO:0032991,macromolecular complex|GO:0043231,intracellular membrane-bounded organelle|GO:0044464,cell part|GO:0005768,endosome|GO:0005770,late endosome|GO:0044444,cytoplasmic part|GO:0030906,retromer, cargo-selective complex|GO:0005623,cell|GO:0005622,intracellular|GO:0030904,retromer complex|GO:0098796,membrane protein complex|G…	GO:0008565,protein transporter activity|GO:0022892,substrate-specific transporter activity|GO:0005215,transporter activity|GO:0017137,Rab GTPase binding|GO:0019899,enzyme binding|GO:0017016,Ras GTPase binding|GO:0031267,small GTPase binding|GO:0051020,GTPase binding|GO:0005488,binding|GO:0005515,protein binding|GO:0015197,peptide transporter activity	dme04144,Endocytosis	KOG1107	Membrane coat complex Retromer, subunit VPS35
[truncated: 845 more rows]
