# Supplementary material for: Comparative iTRAQ-based quantitative proteomic analysis of the Chinese grass shrimp (Palaemonetes sinensis) infected with the isopod parasite Tachaea chinensis
Source: Parasit Vectors. 2019 Aug 23;12:415. doi: 10.1186/s13071-019-3675-5 (PMC6708196; doi:10.1186/s13071-019-3675-5)
Supplement: Supplementary file 3 — Additional file 3: Table S2. Lists of differentially expressed proteins. [file 13071_2019_3675_MOESM3_ESM.xlsx]

## Sheet: Table S2
Additional file 3: Table S2. Differential ESPs from parasitic and control group.
Description	Score	Coverage	# Proteins	# Unique Peptides	# Peptides	# PSMs	Front/ref	Behind/ref	# AAs	MW [kDa]	calc. pI	Ratio（parasitic/control）
AP-1 transcription factor subunit OS=Macrobrachium nipponense OX=159736 PE=2 SV=1 - [A0A221I039_MACNP]	0	1.71	1	1	1	1	1.40526	0.667901	293	32.6539	7.97217	0.475286
Hemocyanin subunit 2 OS=Procambarus clarkii OX=6728 PE=2 SV=1 - [A0A142BZ28_PROCL]	36.8964	10.83	19	2	7	42	1.3847	0.68475	683	78.0587	5.98584	0.49451
Uncharacterized protein OS=Scylla olivacea OX=85551 PE=4 SV=1 - [A0A0P4W896_9EUCA]	0	1.57	1	1	1	1	1.37479	0.692872	447	52.0418	9.11475	0.503984
Hemocyanin (Fragment) OS=Palaemon varians OX=647170 PE=2 SV=1 - [D7F2N5_PALVA]	210.5	52.94	1	1	4	34	1.37236	0.69486	51	5.95994	7.66455	0.506323
Hemocyanin C chain OS=Panulirus interruptus OX=6735 PE=1 SV=1 - [HCYC_PANIN]	29.7202	4.24	4	2	4	29	1.34916	0.713873	661	75.8261	5.68115	0.529123
Sodium-potassium ATPase alpha subunit (Fragment) OS=Vir philippinensis OX=1288777 GN=NaK PE=4 SV=1 - [R4JXJ7_VIRPI]	324.329	53.62	45	1	11	35	1.3437	0.71835	207	23.1885	5.51611	0.534605
Sarcoplasmic calcium-binding protein OS=Scylla paramamosain OX=85552 GN=SCP PE=2 SV=1 - [I2DDG2_SCYPA]	3713.3	45.6	3	1	10	260	1.33019	0.729419	193	21.9286	4.79248	0.548356
Uncharacterized protein OS=Scylla olivacea OX=85551 PE=4 SV=1 - [A0A0N7ZDE2_9EUCA]	0	3.11	1	1	1	1	1.32986	0.729693	322	36.9242	6.13818	0.5487
Hemocyanin beta subunit 1 OS=Atyopsis moluccensis OX=395616 GN=HcB1 PE=2 SV=1 - [I4EC48_9EUCA]	55.8458	11.6	14	4	8	42	1.32732	0.731773	664	76.3157	6.26514	0.551316
Uncharacterized protein OS=Scylla olivacea OX=85551 PE=4 SV=1 - [A0A0P4W7Q1_9EUCA]	0	1.68	2	1	1	1	1.3145	0.74228	358	40.0137	5.71924	0.564687
Uncharacterized protein OS=Scylla olivacea OX=85551 PE=4 SV=1 - [A0A0P4VQU8_9EUCA]	0	1.15	1	1	2	2	1.31304	0.743472	959	107.992	5.88428	0.56622
Hemocyanin OS=Pacifastacus leniusculus OX=6720 PE=2 SV=1 - [Q8MUH8_PACLE]	14.97	2.73	12	1	3	12	1.28245	0.768547	660	75.2742	5.90967	0.599283
Hemocyanin alpha subunit 2 OS=Caridina multidentata OX=293153 GN=HcA2 PE=2 SV=1 - [I4EC51_9EUCA]	108.633	6.75	9	2	7	51	1.27349	0.773765	681	78.6926	5.70654	0.607595
Uncharacterized protein OS=Scylla olivacea OX=85551 PE=4 SV=1 - [A0A0P4WRJ4_9EUCA]	0	7.88	4	1	1	3	1.2611	0.786038	165	18.714	9.65674	0.623294
Uncharacterized protein OS=Scylla olivacea OX=85551 PE=4 SV=1 - [A0A0P4W3F5_9EUCA]	0	0.79	1	1	1	1	1.25167	0.793771	881	99.525	7.7085	0.634172
Uncharacterized protein OS=Scylla olivacea OX=85551 PE=3 SV=1 - [A0A0P4WFC3_9EUCA]	148.231	23.62	23	2	10	30	1.25018	0.794984	309	33.7067	9.74463	0.635898
Sodium potassium atpase alpha subunit (Fragment) OS=Munida spinosa OX=306318 GN=NAK PE=4 SV=1 - [R9YZ41_9EUCA]	222.54	52.58	64	1	9	19	1.24782	0.796924	194	21.8266	4.97021	0.638654
Uncharacterized protein OS=Scylla olivacea OX=85551 PE=4 SV=1 - [A0A0P4WIA7_9EUCA]	0	4.74	1	1	1	1	1.24483	0.799369	274	30.5657	8.79248	0.642149
Uncharacterized protein OS=Scylla olivacea OX=85551 PE=4 SV=1 - [A0A0P4W8A1_9EUCA]	0	2.28	1	1	1	1	1.23992	0.803398	1095	119.306	5.32568	0.647945
Hemocyanin-like protein OS=Macrobrachium rosenbergii OX=79674 PE=2 SV=1 - [A0A342CJ43_MACRS]	154.166	16.45	1	1	4	30	1.23941	0.803817	152	17.0654	6.68311	0.64855
Origin recognition complex subunit 1 OS=Scylla olivacea OX=85551 PE=3 SV=1 - [A0A0P4W126_9EUCA]	0	1.69	1	1	1	1	1.22656	0.814341	949	106.743	9.26123	0.663921
Alpha-2-macroglobulin OS=Macrobrachium rosenbergii OX=79674 PE=2 SV=1 - [A0A1U8VEE0_MACRS]	46.21	0.66	1	1	1	1	1.2251	0.815542	1519	168.708	5.2749	0.665695
Esterase D/formylglutathione hydrolase (Fragment) OS=Palaemon varians OX=647170 PE=2 SV=1 - [D7F2N3_PALVA]	0	9.78	1	1	1	1	1.22397	0.816464	92	10.3029	4.71631	0.66706
Uncharacterized protein OS=Scylla olivacea OX=85551 PE=4 SV=1 - [A0A0P4VYE1_9EUCA]	20.4579	7.69	1	1	7	15	1.22062	0.819215	741	84.1313	8.29443	0.671148
Hemocyanin-like protein OS=Macrobrachium rosenbergii OX=79674 PE=2 SV=1 - [A0A342CJ42_MACRS]	1749.09	32.98	9	1	17	199	1.21927	0.820231	567	65.1864	5.78271	0.672721
Hemocyanin subunit 1 OS=Macrobrachium nipponense OX=159736 PE=2 SV=1 - [M4IQR3_MACNP]	1560.06	14.52	8	1	12	133	1.215	0.823816	675	78.0119	5.66846	0.678037
Cytochrome P450 V20 OS=Macrobrachium nipponense OX=159736 PE=2 SV=1 - [H6UXP1_MACNP]	31.21	3.71	5	2	2	2	1.21147	0.826714	512	59.1289	7.28369	0.682408
Macroglobulin OS=Palaemon carinicauda OX=392227 PE=2 SV=1 - [A0A0B4KIG1_PALCI]	30.2806	1.77	5	1	3	4	1.21101	0.82709	1470	162.894	5.14795	0.682978
Uncharacterized protein OS=Scylla olivacea OX=85551 PE=4 SV=1 - [A0A0P4W9L4_9EUCA]	0	2.8	7	1	2	3	1.20979	0.828091	1251	144.529	8.83643	0.684494
Chd64 (Fragment) OS=Neocaridina denticulata OX=274642 GN=Chd64 PE=2 SV=1 - [A0A0A7ES46_NEODE]	57.89	12.61	1	1	1	1	1.20526	0.831796	119	13.0987	9.17334	0.690136
Beta actin (Fragment) OS=Eriocheir sinensis OX=95602 PE=2 SV=1 - [Q5EC71_ERISI]	314.839	72.57	4	1	6	110	1.20513	0.831905	113	12.5113	4.81787	0.690302
Uncharacterized protein OS=Scylla olivacea OX=85551 PE=4 SV=1 - [A0A0P4WCT2_9EUCA]	0	4.62	1	1	1	1	1.20426	0.832617	173	19.7943	5.73193	0.691391
Hemocyanin A chain OS=Panulirus interruptus OX=6735 PE=1 SV=2 - [HCYA_PANIN]	36.0939	3.2	7	1	3	32	1.20278	0.833806	657	75.6479	5.68115	0.693233
Uncharacterized protein OS=Scylla olivacea OX=85551 PE=4 SV=1 - [A0A0P4WIU5_9EUCA]	0	22.41	1	1	1	1	1.2015	0.834881	116	13.4757	4.79248	0.694867
Toll-like receptor OS=Portunus trituberculatus OX=210409 GN=TLR2 PE=2 SV=1 - [A0A0K1RL99_PORTR]	0	1.92	1	1	1	1	1.19977	0.836296	1196	136.282	6.58057	0.697045
Hemocyanin OS=Macrobrachium nipponense OX=159736 PE=2 SV=1 - [A0A0A0PM26_MACNP]	2716.02	40.7	10	13	28	298	1.19754	0.83813	688	79.1103	5.99854	0.699879
Histone H3 (Fragment) OS=Austinixa behreae OX=201111 GN=H3 PE=3 SV=1 - [A0A1I9S0T4_9EUCA]	60.9023	70.64	385	1	9	44	1.19565	0.839676	109	12.3398	10.8286	0.702277
Hemocyanin OS=Macrobrachium nipponense OX=159736 PE=2 SV=1 - [F5CEX2_MACNP]	2942.76	46.46	10	11	30	351	1.19559	0.839722	663	76.6017	5.77002	0.70235
Beta-actin OS=Macrobrachium rosenbergii OX=79674 GN=c57 PE=2 SV=1 - [Q5QEI8_MACRS]	248.292	23.7	1	2	6	59	1.19064	0.84378	384	43.3898	6.52197	0.708678
Hemocyanin subunit 2 (Fragment) OS=Palinurus vulgaris OX=6733 GN=hc2 PE=2 SV=1 - [Q95P18_PALVU]	36.0939	6.73	9	2	5	34	1.18876	0.845318	684	78.4618	5.30029	0.71109
Hemocyanin subunit 1-like protein OS=Macrobrachium rosenbergii OX=79674 PE=2 SV=1 - [A0A342CJ38_MACRS]	794.417	19.58	8	3	16	125	1.18589	0.847637	674	77.562	5.79541	0.714768
Hemocyanin (Fragment) OS=Palaemon varians OX=647170 PE=2 SV=1 - [D7F2N4_PALVA]	3411.61	61.03	7	5	12	177	1.18317	0.849901	195	22.3188	6.11279	0.718325
Putative clotting protein OS=Macrobrachium rosenbergii OX=79674 PE=2 SV=1 - [A0A0U1W4T3_MACRS]	74.9262	2.45	1	4	4	7	1.17958	0.852846	1712	192.431	5.73193	0.723011
Transaldolase OS=Scylla olivacea OX=85551 PE=3 SV=1 - [A0A0P4WGI7_9EUCA]	27.46	5.14	2	2	2	3	1.17908	0.853255	331	36.8048	5.8335	0.723663
Uncharacterized protein OS=Scylla olivacea OX=85551 PE=4 SV=1 - [A0A0P4W6Q9_9EUCA]	0	9	1	1	1	1	1.17763	0.854443	100	11.3031	9.33447	0.725563
Uncharacterized protein OS=Scylla olivacea OX=85551 PE=3 SV=1 - [A0A0P4W5R8_9EUCA]	0	4.29	2	1	1	1	1.17501	0.856588	163	18.4974	6.32861	0.729004
Hemocyanin alpha subunit 1 OS=Caridina multidentata OX=293153 GN=HcA1 PE=2 SV=1 - [I4EC50_9EUCA]	738.008	18.8	9	3	13	127	1.17477	0.856788	681	78.4551	5.87158	0.729327
Hemocyanin (Fragment) OS=Palaemon pugio OX=221654 PE=2 SV=1 - [Q58NQ7_PALPU]	1000.67	48.28	1	2	10	115	1.1741	0.857336	174	20.2548	5.38916	0.730209
Enolase (Fragment) OS=Thor amboinensis OX=652917 PE=4 SV=1 - [A0A2S1ZCE2_9EUCA]	1268.33	51.69	107	1	6	102	1.17175	0.859257	118	12.735	4.52588	0.733308
Hemocyanin OS=Palaemon carinicauda OX=392227 PE=2 SV=1 - [G9DE16_PALCI]	2475.34	34.69	9	6	21	277	1.16897	0.861539	663	76.5198	5.85889	0.737007
Uncharacterized protein OS=Scylla olivacea OX=85551 PE=4 SV=1 - [A0A0N7ZBB2_9EUCA]	0	0.84	1	1	1	1	1.1674	0.862829	957	112.268	8.92432	0.739106
Uncharacterized protein OS=Scylla olivacea OX=85551 PE=3 SV=1 - [A0A0P4W073_9EUCA]	0	4.01	1	1	1	1	1.16553	0.864359	449	50.0495	6.16357	0.741603
Hemocyanin OS=Palaemon carinicauda OX=392227 PE=2 SV=1 - [A0A2P1CYB2_PALCI]	3606.97	47.27	7	12	35	373	1.16234	0.866975	677	78.4413	5.74463	0.745891
Cardiac muscle actin OS=Portunus trituberculatus OX=210409 PE=2 SV=1 - [U3M692_PORTR]	3827.07	64.36	4	2	20	587	1.16121	0.867896	376	41.6326	5.23682	0.747406
CTLDcp2 OS=Macrobrachium nipponense OX=159736 PE=2 SV=1 - [A0A0N7ELG8_MACNP]	0	3.1	1	1	1	1	1.16088	0.868169	323	36.8451	5.04639	0.747856
Vacuolar ATP synthase subunit d 1-like protein OS=Scylla paramamosain OX=85552 PE=2 SV=1 - [D2DSL1_SCYPA]	43.28	8.22	2	1	1	1	1.16087	0.868175	146	17.1256	5.90967	0.747865
Uncharacterized protein OS=Scylla olivacea OX=85551 PE=4 SV=1 - [A0A0P4VWH0_9EUCA]	15.7	1.66	5	2	2	3	1.16053	0.868458	902	91.3859	7.32764	0.748331
Uncharacterized protein OS=Scylla olivacea OX=85551 PE=4 SV=1 - [A0A0P4WJA8_9EUCA]	0	6.48	1	1	1	1	1.15764	0.87082	216	24.5724	6.13818	0.752235
Arginine kinase OS=Halocaridina rubra OX=373956 PE=2 SV=1 - [A0A088FER7_HALRR]	35.97	11.52	2	1	4	10	1.15698	0.871364	356	40.3374	5.99854	0.753137
Uncharacterized protein OS=Scylla olivacea OX=85551 PE=4 SV=1 - [A0A0P4WJL5_9EUCA]	0	5.73	1	1	1	1	1.1564	0.871841	157	18.1184	8.76318	0.753927
Epoxide hydrolase OS=Macrobrachium rosenbergii OX=79674 GN=JHEH PE=2 SV=1 - [A0A0H3WF09_MACRS]	0	1.3	1	1	1	1	1.15618	0.872023	460	51.2528	8.1626	0.75423
Uncharacterized protein OS=Scylla olivacea OX=85551 PE=3 SV=1 - [A0A0N7ZDD3_9EUCA]	33.28	1.4	1	1	1	1	1.15596	0.872197	783	86.849	8.29443	0.75452
Uncharacterized protein OS=Scylla olivacea OX=85551 PE=3 SV=1 - [A0A0P4WAV1_9EUCA]	0	1.45	1	1	1	1	1.15519	0.872834	1032	118.337	8.95361	0.755578
Uncharacterized protein OS=Scylla olivacea OX=85551 PE=4 SV=1 - [A0A0P4WKW3_9EUCA]	0	3.95	1	1	1	1	1.15408	0.873738	177	20.7961	9.77393	0.757084
Crustin-like protein OS=Homarus americanus OX=6706 PE=2 SV=1 - [A2TEF5_HOMAM]	0	19.64	1	1	1	1	1.15386	0.873922	112	12.2478	7.54736	0.757391
Uncharacterized protein OS=Scylla olivacea OX=85551 PE=4 SV=1 - [A0A0P4VZW0_9EUCA]	0	7.11	1	1	1	1	1.14835	0.878432	225	25.694	6.52197	0.764949
Importin-5 (Fragment) OS=Procambarus clarkii OX=6728 GN=IPO5 PE=2 SV=1 - [A0A286RXS5_PROCL]	40.389	2.06	2	1	1	2	1.14258	0.877621	679	76.1192	4.79248	0.768105
Uncharacterized protein OS=Scylla olivacea OX=85551 PE=4 SV=1 - [A0A0P4WTL1_9EUCA]	27.3335	6.98	1	3	3	3	1.14409	0.881931	444	51.6519	5.10986	0.770861
Uncharacterized protein OS=Scylla olivacea OX=85551 PE=4 SV=1 - [A0A0P4WF63_9EUCA]	0	1.69	1	1	1	4	1.14373	0.882091	591	66.1755	9.18799	0.771243
NADH-ubiquinone oxidoreductase chain 5 OS=Alpheus hoplocheles OX=2201221 GN=nad5 PE=3 SV=1 - [A0A343XYJ5_9EUCA]	0	5.24	1	1	1	1	1.14127	0.884236	572	62.8895	5.57959	0.77478
Alpha-2-macroglobulin OS=Macrobrachium rosenbergii OX=79674 PE=2 SV=1 - [A0T1M1_MACRS]	36.5241	2.38	5	2	4	5	1.13873	0.885248	1472	163.185	5.07178	0.777397
Beta-actin OS=Gecarcinus lateralis OX=6769 GN=act1 PE=2 SV=1 - [Q8WPD5_GECLA]	2384.39	47.34	11	1	16	382	1.13815	0.886794	376	41.9561	5.60498	0.779153
Ribosomal protein L7 (Fragment) OS=Rimicaris exoculata OX=71621 PE=2 SV=1 - [D7F1Q3_RIMEX]	17.61	5.56	1	1	1	1	1.13535	0.88909	126	14.7459	9.93506	0.783098
Uncharacterized protein OS=Scylla olivacea OX=85551 PE=4 SV=1 - [A0A0P4WT57_9EUCA]	0	2.13	2	1	1	1	1.13154	0.892215	1078	119.761	7.25439	0.788499
Sodium-potassium ATPase (Fragment) OS=Stylodactylus major OX=1155043 GN=NaK PE=4 SV=1 - [I6P4H6_9EUCA]	429.043	63.73	113	1	13	43	1.13117	0.892517	204	22.7756	6.0874	0.789023
Cathepsin L (Fragment) OS=Palaemon varians OX=647170 PE=2 SV=1 - [D7F2M6_PALVA]	43.16	7.26	1	1	1	1	1.13016	0.893342	248	27.0368	5.42725	0.790456
Uncharacterized protein OS=Scylla olivacea OX=85551 PE=4 SV=1 - [A0A0P4W883_9EUCA]	0	4.17	2	1	1	1	1.1293	0.894051	144	16.1221	5.0083	0.79169
Chitinase 1 OS=Eriocheir sinensis OX=95602 PE=2 SV=1 - [A0A0H4M7H5_ERISI]	0	1.85	1	1	1	1	1.1292	0.894129	542	60.9618	5.73193	0.791825
Glucose-6-phosphate isomerase (Fragment) OS=Automate gardineri OX=150702 GN=GPI PE=2 SV=1 - [Q95WL9_AUTGR]	135.393	19.35	79	2	2	8	1.12892	0.89431	155	17.3899	7.7085	0.792181
Cytochrome c oxidase subunit 1 (Fragment) OS=Hypoconcha arcuata OX=6788 GN=COI PE=3 SV=1 - [A0A291NWF8_9EUCA]	0	8.68	1	1	1	1	1.12861	0.89461	219	23.8471	5.22412	0.792662
Uncharacterized protein OS=Scylla olivacea OX=85551 PE=4 SV=1 - [A0A0P4W892_9EUCA]	17.55	3.7	2	1	1	1	1.12829	0.894879	189	22.0371	5.03369	0.793132
Uncharacterized protein OS=Scylla olivacea OX=85551 PE=3 SV=1 - [A0A0P4W296_9EUCA]	0	1.22	1	1	1	1	1.12806	0.895065	1891	212.305	6.72705	0.793457
Uncharacterized protein OS=Scylla olivacea OX=85551 PE=4 SV=1 - [A0A0P4W1C9_9EUCA]	0	4.53	1	1	1	1	1.1277	0.895359	773	85.9462	8.44092	0.793969
Hemocyanin-like protein OS=Macrobrachium rosenbergii OX=79674 PE=2 SV=1 - [A0A342CJ41_MACRS]	1809.49	34.92	10	4	20	232	1.12678	0.896099	567	65.2004	5.70654	0.795272
Tachylectin OS=Macrobrachium rosenbergii OX=79674 PE=2 SV=1 - [M1FAC3_MACRS]	31.75	3.29	1	1	1	2	1.12598	0.89598	243	27.0758	6.21436	0.795735
Cytoplasmic type actin 3 OS=Homarus americanus OX=6706 PE=2 SV=1 - [B6EAV2_HOMAM]	2903.84	52.13	2	1	16	346	1.12637	0.896448	376	41.8307	5.30029	0.795873
Annexin OS=Scylla olivacea OX=85551 PE=3 SV=1 - [A0A0P4WDS4_9EUCA]	0	4.36	8	2	2	3	1.12378	0.895019	321	35.7701	7.48877	0.796435
Phospoenol pyruvate carboxykinase (Fragment) OS=Allogalathea babai OX=913889 GN=PEPCK PE=4 SV=1 - [F6JTP5_9EUCA]	0	9.55	1	1	1	1	1.12576	0.896944	199	21.6073	5.08447	0.796742
Uncharacterized protein OS=Scylla olivacea OX=85551 PE=4 SV=1 - [A0A0P4W600_9EUCA]	0	7.49	2	1	1	3	1.12541	0.897231	267	30.5857	6.29053	0.797245
Uncharacterized protein OS=Scylla olivacea OX=85551 PE=4 SV=1 - [A0A0P4W7L2_9EUCA]	0	2.22	1	1	1	2	1.12506	0.897316	812	90.8087	6.16357	0.797569
Uncharacterized protein OS=Scylla olivacea OX=85551 PE=4 SV=1 - [A0A0P4W063_9EUCA]	0	8.45	1	1	1	1	1.124	0.898394	142	16.3973	5.09717	0.799287
Uncharacterized protein OS=Scylla olivacea OX=85551 PE=3 SV=1 - [A0A0P4VY79_9EUCA]	0	2.66	1	1	1	1	1.12317	0.899069	1166	133.139	7.32764	0.800473
Uncharacterized protein OS=Scylla olivacea OX=85551 PE=4 SV=1 - [A0A0P4WMH2_9EUCA]	0	2.43	1	1	1	1	1.11973	0.901889	1152	127.262	6.91748	0.805452
Uncharacterized protein OS=Scylla olivacea OX=85551 PE=4 SV=1 - [A0A0P4WKN8_9EUCA]	14.11	0.87	7	2	2	3	1.11922	0.90231	1380	151.138	6.55127	0.806198
Uncharacterized protein OS=Scylla olivacea OX=85551 PE=4 SV=1 - [A0A0P4W360_9EUCA]	0	5.11	1	1	1	1	1.11871	0.902729	411	47.6883	8.646	0.806941
Uncharacterized protein OS=Scylla olivacea OX=85551 PE=4 SV=1 - [A0A0P4VXM8_9EUCA]	0	1.3	1	1	1	1	1.11753	0.903694	768	83.6228	6.13818	0.808655
Ribosomal protein rpl13 (Fragment) OS=Scylla paramamosain OX=85552 PE=2 SV=1 - [F8QXL7_SCYPA]	38.4991	12.28	4	1	1	3	1.11719	0.903972	57	6.50274	10.5796	0.809148
Uncharacterized protein OS=Scylla olivacea OX=85551 PE=3 SV=1 - [A0A0P4WI30_9EUCA]	67.78	5.59	1	1	1	1	1.11534	0.905485	286	31.4862	9.75928	0.811845
Uncharacterized protein OS=Scylla olivacea OX=85551 PE=4 SV=1 - [A0A0P4WKR6_9EUCA]	0	6.22	2	1	1	1	1.11273	0.907625	209	22.5453	4.67822	0.815673
Cytoplasmic actin 1 (Fragment) OS=Procambarus clarkii OX=6728 GN=Actb PE=2 SV=1 - [A0A346QR77_PROCL]	2756.02	48.14	5	3	17	389	1.11224	0.908025	376	41.8129	5.38916	0.816391
Dihydropyrimidine dehydrogenase [NADP(+)] OS=Scylla olivacea OX=85551 PE=3 SV=1 - [A0A0P4WBQ1_9EUCA]	0	0.67	1	1	1	1	1.11215	0.908101	1038	112.522	6.3667	0.816526
Uncharacterized protein OS=Scylla olivacea OX=85551 PE=4 SV=1 - [A0A0P4W453_9EUCA]	26.68	0.28	2	1	1	1	1.11111	0.90895	2514	284.088	5.51611	0.818053
Uncharacterized protein OS=Scylla olivacea OX=85551 PE=3 SV=1 - [A0A0P4W7S6_9EUCA]	0	0.85	4	1	1	1	1.11071	0.90928	937	104.522	9.27588	0.818646
Cytochrome c oxidase subunit 2 OS=Cryptolithodes sitchensis OX=174327 GN=COX2 PE=3 SV=1 - [L0E979_CRYSI]	47.8674	11.79	411	1	2	6	1.10802	0.911488	229	26.1813	5.03369	0.82263
Glutathione S-transferase OS=Palaemon carinicauda OX=392227 PE=2 SV=1 - [U5YDH9_PALCI]	55.6346	10.23	2	2	2	4	1.10762	0.911761	215	24.0077	5.42725	0.82317
Barrier-to-autointegration factor (Fragment) OS=Cherax quadricarinatus OX=27406 PE=2 SV=1 - [G0ZJ09_CHEQU]	51.82	20	1	1	1	1	1.10744	0.91196	60	6.90546	7.07861	0.823485
Uncharacterized protein OS=Scylla olivacea OX=85551 PE=4 SV=1 - [A0A0P4WGQ5_9EUCA]	0	0.8	1	1	1	1	1.1071	0.912237	754	85.3005	6.81494	0.823986
Nicotinic acetylcholine receptor subunit alpha 11 OS=Pandalopsis japonica OX=666362 PE=2 SV=1 - [R4JS65_PANJP]	0	3.28	1	1	1	1	1.10705	0.912282	427	48.0505	6.27783	0.824067
Uncharacterized protein OS=Scylla olivacea OX=85551 PE=4 SV=1 - [A0A0N7ZB94_9EUCA]	58.949	9.26	2	3	3	5	1.10703	0.912294	475	52.4801	7.51807	0.824089
Pescadillo homolog OS=Scylla olivacea OX=85551 PE=3 SV=1 - [A0A0P4WF39_9EUCA]	0	0.93	3	1	1	1	1.10529	0.913726	643	75.7845	9.49561	0.826687
Uncharacterized protein OS=Scylla olivacea OX=85551 PE=3 SV=1 - [A0A0P4WAL7_9EUCA]	0	0.93	1	1	1	1	1.10407	0.914725	753	86.0144	7.53271	0.828505
Sodium-potassium ATPase alpha-subunit (Fragment) OS=Bythocaris leucopis OX=1490905 PE=4 SV=1 - [A0A075DXD5_9EUCA]	177.696	42.26	28	1	8	16	1.10298	0.915618	168	18.9584	5.43994	0.830134
Uncharacterized protein OS=Scylla olivacea OX=85551 PE=4 SV=1 - [A0A0P4W9X2_9EUCA]	0	11.92	3	1	1	1	1.10203	0.916394	260	28.1532	6.52197	0.831551
Uncharacterized protein OS=Scylla olivacea OX=85551 PE=4 SV=1 - [A0A0P4WIQ3_9EUCA]	21.76	1.49	1	1	2	5	0.89983	1.08209	875	97.8968	5.0083	1.20255
Uncharacterized protein OS=Scylla olivacea OX=85551 PE=4 SV=1 - [A0A0P4WAM9_9EUCA]	0	1.4	1	1	1	1	0.899148	1.08265	500	55.3872	7.18115	1.20409
Uncharacterized protein OS=Scylla olivacea OX=85551 PE=3 SV=1 - [A0A0N7ZAL5_9EUCA]	0	0.72	6	1	2	2	0.898227	1.08341	1538	170.815	6.85889	1.20616
Uncharacterized protein OS=Scylla olivacea OX=85551 PE=4 SV=1 - [A0A0P4W448_9EUCA]	0	9.38	3	1	1	1	0.896651	1.0847	320	35.6582	8.20654	1.20972
Uncharacterized protein OS=Scylla olivacea OX=85551 PE=4 SV=1 - [A0A0P4WTM8_9EUCA]	0	2.67	1	1	1	1	0.895963	1.08526	262	30.1843	8.36768	1.21128
Uncharacterized protein OS=Scylla olivacea OX=85551 PE=4 SV=1 - [A0A0P4VU46_9EUCA]	0	0.51	1	1	1	1	0.894893	1.08614	1381	153.152	5.85889	1.21371
NADH-ubiquinone oxidoreductase chain 4 OS=Dotilla wichmanni OX=78109 GN=ND4 PE=3 SV=1 - [A0A344GDL5_9EUCA]	0	2.21	1	1	1	1	0.894522	1.08644	453	51.1018	8.76318	1.21455
Uncharacterized protein OS=Scylla olivacea OX=85551 PE=3 SV=1 - [A0A0P4WJU6_9EUCA]	43.0407	18.58	6	4	4	7	0.893808	1.08703	183	20.9285	5.49072	1.21618
Uncharacterized protein OS=Scylla olivacea OX=85551 PE=4 SV=1 - [A0A0P4WCX3_9EUCA]	24.22	3.31	2	1	1	1	0.893116	1.0876	544	62.8043	6.87354	1.21775
Uncharacterized protein OS=Scylla olivacea OX=85551 PE=4 SV=1 - [A0A0P4W067_9EUCA]	0	3.76	4	2	2	3	0.892828	1.08783	346	39.1191	6.01123	1.21841
Uncharacterized protein OS=Scylla olivacea OX=85551 PE=4 SV=1 - [A0A0P4W2S9_9EUCA]	0	1.03	9	2	3	3	0.892707	1.08793	2619	289.1	5.80811	1.21869
Ribosomal protein L12 (Fragment) OS=Cherax quadricarinatus OX=27406 PE=2 SV=1 - [G0ZJA7_CHEQU]	0	8.49	3	1	1	1	0.892019	1.08849	106	11.4945	10.6968	1.22026
Uncharacterized protein OS=Scylla olivacea OX=85551 PE=4 SV=1 - [A0A0P4VYF4_9EUCA]	33.7333	6.64	1	2	2	2	0.891727	1.08873	256	28.3805	9.74463	1.22092
Uncharacterized protein OS=Scylla olivacea OX=85551 PE=4 SV=1 - [A0A0P4VV52_9EUCA]	0	8.26	3	1	2	2	0.891267	1.08911	230	26.4438	7.69385	1.22198
Uncharacterized protein OS=Scylla olivacea OX=85551 PE=4 SV=1 - [A0A0P4W9J4_9EUCA]	0	0.52	1	1	1	1	0.890266	1.08993	1154	124.784	6.26514	1.22428
Uncharacterized protein OS=Scylla olivacea OX=85551 PE=4 SV=1 - [A0A0N7ZA79_9EUCA]	0	5.78	1	1	1	1	0.89025	1.08994	536	58.0757	6.66846	1.22431
Uncharacterized protein OS=Scylla olivacea OX=85551 PE=4 SV=1 - [A0A0P4W0Z4_9EUCA]	0	1.03	1	1	1	1	0.889972	1.09017	876	98.456	6.27783	1.22495
Histone deacetylase OS=Scylla olivacea OX=85551 PE=3 SV=1 - [A0A0P4VPX5_9EUCA]	15.47	1.45	11	1	2	2	0.88953	1.09053	1033	112.878	7.04932	1.22597
Uncharacterized protein OS=Scylla olivacea OX=85551 PE=4 SV=1 - [A0A0P4WC17_9EUCA]	0	2.6	1	1	1	1	0.887692	1.09204	384	45.2211	8.68994	1.2302
14-3-3 epsilon-like protein variant 1 (Fragment) OS=Procambarus clarkii OX=6728 PE=2 SV=1 - [A0A385L4D7_PROCL]	84.7758	18.13	1	1	2	10	0.885986	1.09344	160	18.1439	4.70361	1.23415
Cytochrome c oxidase subunit 1 (Fragment) OS=Heptacarpus sp. BIOUG14663-A10 OX=2157083 GN=COI PE=3 SV=1 - [A0A2S1ZYM8_9EUCA]	0	6.19	1	1	1	1	0.882991	1.09589	210	22.5225	5.64307	1.24111
Carbohydrate sulfotransferase OS=Scylla olivacea OX=85551 PE=3 SV=1 - [A0A0P4WDX4_9EUCA]	0	2.19	2	1	1	1	0.882913	1.09596	274	31.5122	9.08545	1.2413
Troponin C OS=Crangon crangon OX=491138 PE=2 SV=1 - [D7F1Q2_CRACN]	1428.32	28.67	11	1	4	146	0.881793	1.09687	150	16.827	4.00537	1.24391
Uncharacterized protein OS=Scylla olivacea OX=85551 PE=4 SV=1 - [A0A0N7ZB26_9EUCA]	0	1.56	1	1	1	1	0.88052	1.09792	448	48.9095	5.30029	1.2469
Uncharacterized protein OS=Scylla olivacea OX=85551 PE=4 SV=1 - [A0A0P4WAW4_9EUCA]	33.89	1.86	2	1	2	3	0.876089	1.10155	644	72.9364	8.89502	1.25735
Paramyosin (Fragment) OS=Palaemon varians OX=647170 PE=2 SV=1 - [D7F2L7_PALVA]	169.03	50	6	3	3	14	0.874981	1.10242	68	8.03132	8.14795	1.25993
Uncharacterized protein OS=Scylla olivacea OX=85551 PE=4 SV=1 - [A0A0P4WH03_9EUCA]	0	1.09	1	1	1	1	0.874097	1.10318	645	71.3481	7.85498	1.26208
Uncharacterized protein OS=Scylla olivacea OX=85551 PE=3 SV=1 - [A0A0P4WBR3_9EUCA]	51.14	6.45	1	1	1	1	0.871726	1.10512	155	17.3427	5.37646	1.26774
Integrin beta OS=Scylla paramamosain OX=85552 PE=2 SV=1 - [V9I2Y6_SCYPA]	0	1.41	2	1	1	1	0.871235	1.10553	782	86.9098	5.37646	1.26892
Ubiquitin carboxyl-terminal hydrolase OS=Scylla olivacea OX=85551 PE=3 SV=1 - [A0A0P4WK80_9EUCA]	0	2.19	3	1	1	2	0.867631	1.10845	228	25.3482	4.75439	1.27755
Histone H3 (Fragment) OS=Cambarus cryptodytes OX=341240 PE=3 SV=1 - [A0A1P8SG90_9EUCA]	159.113	64.22	205	1	8	39	0.867399	1.10867	109	12.2838	10.8433	1.27815
Uncharacterized protein OS=Scylla olivacea OX=85551 PE=4 SV=1 - [A0A0P4WTV9_9EUCA]	31.87	8.03	6	2	2	2	0.865352	1.10713	299	32.8083	10.3013	1.2794
Heat shock protein 70 kDa (Fragment) OS=Segonzacia mesatlantica OX=352471 GN=hsp70 PE=3 SV=1 - [A0A1B1FH77_9EUCA]	282.466	22.14	32	1	11	21	0.866558	1.10936	524	57.2504	5.97314	1.28019
Uncharacterized protein OS=Scylla olivacea OX=85551 PE=4 SV=1 - [A0A0P4W613_9EUCA]	0	3.53	2	1	1	1	0.865085	1.11057	822	88.0615	5.8208	1.28377
Uncharacterized protein OS=Scylla olivacea OX=85551 PE=4 SV=1 - [A0A0P4WT00_9EUCA]	886.971	17.99	1	2	5	52	0.863396	1.10905	189	21.4691	5.74463	1.28452
Ferritin OS=Macrobrachium rosenbergii OX=79674 PE=2 SV=1 - [A0A2I5R2N2_MACRS]	29.83	10.59	1	2	2	3	0.863537	1.11183	170	19.2916	5.41455	1.28754
Peritrophin (Fragment) OS=Rimicaris exoculata OX=71621 PE=2 SV=1 - [C5HYF3_RIMEX]	0	7.48	1	1	1	1	0.863311	1.11202	107	11.9615	4.84326	1.28809
Fatty acid synthase OS=Eriocheir sinensis OX=95602 PE=2 SV=1 - [A0A336T938_ERISI]	14.24	0.45	4	1	2	2	0.861843	1.11322	2462	263.276	6.69775	1.29168
Uncharacterized protein OS=Scylla olivacea OX=85551 PE=4 SV=1 - [A0A0P4WRE9_9EUCA]	0	3.27	2	1	1	1	0.860382	1.11442	153	17.8232	9.99365	1.29526
Uncharacterized protein OS=Scylla olivacea OX=85551 PE=4 SV=1 - [A0A0P4WLD7_9EUCA]	0	4.14	1	1	1	1	0.860165	1.1146	314	34.4173	7.04932	1.29579
Cytochrome c oxidase subunit 1 (Fragment) OS=Uroptychus sp. 3836 CNR2013 OX=1335432 GN=COI PE=3 SV=1 - [R9YY66_9EUCA]	0	6.08	4	1	1	1	0.853962	1.11968	181	19.498	5.18604	1.31116
Cytochrome c oxidase subunit 3 OS=Palaemon capensis OX=1440474 GN=COX3 PE=3 SV=1 - [A0A385JEL2_9EUCA]	0	5.73	1	1	1	1	0.845287	1.12679	262	29.8332	7.76709	1.33303
Cytochrome c oxidase subunit 2 (Fragment) OS=Troglocaris sp. A2 FD-2005 OX=363727 GN=COII PE=3 SV=1 - [A4U7M4_9EUCA]	56.32	10.26	6	1	1	1	0.843341	1.12839	156	17.8094	5.16064	1.338
Cuticular protein 34 OS=Eriocheir sinensis OX=95602 GN=CP34 PE=2 SV=1 - [A0A0B5J4U1_ERISI]	27.79	3.03	1	1	1	1	0.842714	1.1289	330	33.9149	8.5874	1.3396
Uncharacterized protein OS=Scylla olivacea OX=85551 PE=3 SV=1 - [A0A0P4WEE1_9EUCA]	0	0.4	1	1	1	2	0.836688	1.1333	1505	172.494	6.34131	1.35451
Uncharacterized protein OS=Scylla olivacea OX=85551 PE=4 SV=1 - [A0A0N7ZB92_9EUCA]	0	2.07	1	1	1	1	0.836319	1.13414	386	43.4138	6.46826	1.35611
Uncharacterized protein OS=Scylla olivacea OX=85551 PE=4 SV=1 - [A0A0P4VZZ4_9EUCA]	0	0.85	3	1	1	1	0.828852	1.14026	821	90.9995	7.82568	1.37571
Uncharacterized protein OS=Scylla olivacea OX=85551 PE=4 SV=1 - [A0A0P4WUF6_9EUCA]	0	1.85	5	2	2	2	0.816016	1.15078	595	66.4869	5.32568	1.41024
Uncharacterized protein OS=Scylla olivacea OX=85551 PE=4 SV=1 - [A0A0P4WMS3_9EUCA]	0	0.41	1	1	1	1	0.81589	1.15088	1712	194.787	7.81104	1.41058
Slow muscle myosin S1 heavy chain (Fragment) OS=Palaemon varians OX=647170 PE=2 SV=1 - [D7F2L5_PALVA]	4313.58	80.73	11	1	27	372	0.812157	1.15394	218	25.2728	5.12256	1.42083
Male reproductive-related protein A OS=Macrobrachium rosenbergii OX=79674 PE=2 SV=1 - [B8LG23_MACRS]	129.104	9.33	1	1	1	7	0.81215	1.15395	150	14.7342	8.01611	1.42085
Uncharacterized protein OS=Scylla olivacea OX=85551 PE=4 SV=1 - [A0A0P4WGU0_9EUCA]	0	6	2	1	1	1	0.803728	1.16085	467	52.632	4.55127	1.44433
Uncharacterized protein OS=Scylla olivacea OX=85551 PE=4 SV=1 - [A0A0N7ZDK2_9EUCA]	0	2.05	2	1	1	1	0.799072	1.16466	293	33.5787	9.65674	1.45752
Acetone stress-related protein OS=Chiromantes haematocheir OX=151164 PE=2 SV=1 - [Q5I5X1_9EUCA]	0	2.76	1	1	1	1	0.783038	1.1778	254	28.927	10.2427	1.50414
Bestrophin homolog OS=Scylla olivacea OX=85551 PE=3 SV=1 - [A0A0P4W316_9EUCA]	0	1.04	2	1	1	1	0.776315	1.18331	576	64.0544	5.2749	1.52427
Uncharacterized protein OS=Scylla olivacea OX=85551 PE=4 SV=1 - [A0A0P4VUJ0_9EUCA]	0	0.49	1	1	1	1	0.768736	1.18952	1022	115.618	6.55127	1.54738
Uncharacterized protein OS=Scylla olivacea OX=85551 PE=4 SV=1 - [A0A0P4WJC8_9EUCA]	0	4.41	1	1	1	1	0.767969	1.19015	204	23.4073	6.25244	1.54974
Uncharacterized protein OS=Scylla olivacea OX=85551 PE=4 SV=1 - [A0A0P4WFB3_9EUCA]	0	0.38	1	1	1	2	0.761674	1.1948	1322	150.183	8.07471	1.56865
Uncharacterized protein OS=Scylla olivacea OX=85551 PE=4 SV=1 - [A0A0P4WAP0_9EUCA]	0	2.25	1	1	1	1	0.76074	1.19608	267	29.0902	7.1665	1.57225
Tubulin alpha chain OS=Gecarcinus lateralis OX=6769 PE=2 SV=1 - [O01942_GECLA]	845.569	29.27	1	1	11	59	0.747564	1.20687	451	50.3097	5.24951	1.61441
Uncharacterized protein OS=Scylla olivacea OX=85551 PE=4 SV=1 - [A0A0P4WLR6_9EUCA]	0	7.02	2	1	1	1	0.745219	1.20879	114	13.2892	5.98584	1.62207
Uncharacterized protein OS=Scylla olivacea OX=85551 PE=4 SV=1 - [A0A0P4VWK3_9EUCA]	15.13	0.34	1	1	1	1	0.721891	1.22791	2073	237.59	6.07471	1.70096
Transient receptor potential cation channel subfamily M-like protein (Fragment) OS=Cancer borealis OX=39395 PE=2 SV=1 - [A0A1L3INV1_CANBE]	0	1.2	7	1	1	1	0.704583	1.24209	916	104.463	8.39697	1.76288
Chitinase (Fragment) OS=Procambarus clarkii OX=6728 PE=2 SV=1 - [X2C079_PROCL]	17.75	6.51	4	1	2	2	0.695765	1.24932	261	29.5091	4.83057	1.79561
Glyceraldehyde 3-phosphate dehydrogenase (Fragment) OS=Potamonautes subukia OX=1550553 GN=GAPDH PE=4 SV=1 - [A0A097KWH6_9EUCA]	663.7	62.15	87	1	10	69	0.690383	1.25373	177	18.3044	8.67529	1.81599
RBR-type E3 ubiquitin transferase OS=Scylla olivacea OX=85551 PE=3 SV=1 - [A0A0P4WLC4_9EUCA]	0	2.18	1	1	1	1	0.690352	1.25376	505	59.4259	5.60498	1.81611
Uncharacterized protein OS=Scylla olivacea OX=85551 PE=4 SV=1 - [A0A0P4VZT5_9EUCA]	0	0.6	1	1	1	1	0.634356	1.29964	834	94.6042	8.03076	2.04876
Cytochrome c oxidase subunit 1 (Fragment) OS=Crangon crangon OX=491138 GN=COI PE=3 SV=1 - [B2BZU5_CRACN]	0	22.41	4	1	1	1	0.606792	1.32223	116	12.7176	6.66846	2.17906
Hyperglycemic hormone OS=Chionoecetes japonicus OX=290538 PE=2 SV=1 - [A0A096XHN8_CHIJP]	0	26.81	1	1	1	1	0.54139	1.37583	138	15.6446	7.28369	2.54129
